# Supplementary material for: Analysis of breast milk fatty acid composition using dried milk samples
Source: Int Breastfeed J. 2016 Jan 25;11:1. doi: 10.1186/s13006-016-0060-2 (PMC4727292; doi:10.1186/s13006-016-0060-2)
Supplement: Additional file 6: — Datasets. (XLSX 261 kb) [file 13006_2016_60_MOESM6_ESM.xlsx]

## Sheet: LM vs DMS
		L=Liquid milk samples																											D=dried milk samples
ID	Study	C10:0_L	C12:0_L	C14:0_L	C16:0_L	C16:1n7t_L	C16:1n7_L	C18:0_L	C18:1t_L	C18:1n9_L	C18:2n6t_L	C18:2n6_L	C20:0_L	C18:3n6_L	C20:1n9_L	C18:3n3_L	C20:2n6_L	C22:0_L	C20:3n6_L	C20:4n6_L	C24:0_L	C20:5n3_L	C24:1n9_L	C22:4n6_L	C22:5n6_L	C22:5n3_L	C22:6n3_L	TFI_L	C10:0_D	C12:0_D	C14:0_D	C16:0_D	C16:1n7t_D	C16:1n7_D	C18:0_D	C18:1t_D	C18:1n9_D	C18:2n6t_D	C18:2n6_D	C20:0_D	C18:3n6_D	C20:1n9_D	C18:3n3_D	C20:2n6_D	C22:0_D	C20:3n6_D	C20:4n6_D	C24:0_D	C20:5n3_D
P171-1	Malawi	0.0285588	0.170253	0.183041	0.169458	0.000737584	0.0235098	0.030694	0.000531507	0.132348	0.00436444	0.201781	0.000963495	0.0022483	0.000769349	0.00261963	0.00362657	0.000430608	0.00779289	0.00912984	0.000652924	0.00300879	0.000372894	0.00237347	0.00208925	0.00562009	0.0130249	0.00489595	0.0273842	0.163706	0.184421	0.178182	0.000765732	0.0241963	0.0339564	0.000458031	0.129978	0.00449674	0.191931	0.00147169	0.00235841	0.000776757	0.00295814	0.0043624	0.000759792	0.00817979	0.00943986	0.000750065	0.00316877
P171-2	Malawi	0.022483	0.133854	0.152089	0.196171	0.000284498	0.0277342	0.029548	0.000692925	0.232902	0.00100856	0.170195	0.000834058	0.00140093	0.00163158	0.00644458	0.00362165	0.000278091	0.00482594	0.00541928	0.000473458	0.00065693	0.000466056	0.0014081	0.000842424	0.00151695	0.00321757	0.00170149	0.0206203	0.128156	0.151856	0.202257	0.000180192	0.0290455	0.03224	0.000862639	0.229458	0.000687174	0.166862	0.00124789	0.00161612	0.00186758	0.00705504	0.00425726	0.000614652	0.00518468	0.00620848	0.000613748	0.000696698
P171-3	Malawi	0.0219842	0.123551	0.116683	0.200903	0.000321762	0.0289152	0.0340876	0.000711853	0.24918	0.00120819	0.182496	0.00119202	0.000595278	0.00197823	0.0084748	0.00421817	0.00037002	0.00405567	0.00571794	0.000432815	0.00110487	0.000438822	0.00134004	0.00101624	0.00242111	0.00660164	0.00192004	0.0210822	0.118901	0.114441	0.204255	0.000427801	0.0290812	0.0338962	0.000625825	0.250335	0.00111071	0.182028	0.00127822	0.000720563	0.00212081	0.00886763	0.00463748	0.000409372	0.00434271	0.00622961	0.000411058	0.00123501
P171-4	Malawi	0.0188475	0.116465	0.162076	0.203486	0.00102768	0.0300672	0.0397365	0.000636503	0.179019	0.0021838	0.175555	0.00168495	0.00105754	0.00133409	0.0104683	0.00444756	0.000554325	0.00439667	0.00840212	0.000934295	0.00597981	0.000689728	0.00218374	0.00442018	0.00525617	0.0190909	0.0028203	0.0170413	0.113315	0.161931	0.207512	0.000926516	0.0307646	0.0425107	0.000890519	0.175363	0.00249492	0.169044	0.00226978	0.000950043	0.00136159	0.0112196	0.00487543	0.000937743	0.00454466	0.0088573	0.00107178	0.00638727
P171-5	Malawi	0.0216819	0.136825	0.178071	0.213655	0.00172337	0.0434467	0.0377288	0.000579411	0.153282	0.00273816	0.124531	0.00149524	0.00087032	0.00128047	0.00918816	0.00322315	0.000474552	0.00355164	0.00974141	0.00060731	0.00753672	0.000480251	0.00264769	0.00557106	0.0109573	0.0281115	0.00331757	0.0204054	0.131675	0.177125	0.218919	0.00170974	0.0433677	0.0387143	0.000600854	0.150557	0.00261969	0.120454	0.00171102	0.00104804	0.00144063	0.00958343	0.00350438	0.00064438	0.00374814	0.0102293	0.00109027	0.00762853
P171-6	Malawi	0.0281962	0.156923	0.169192	0.208699	0.000342833	0.0141769	0.0393077	0.000842722	0.200728	0.000797623	0.143809	0.00115542	0.000904689	0.00148899	0.0112866	0.00300871	0.000408979	0.00394822	0.00589479	0.000651469	0.000932707	0.000426269	0.0012732	0.000591625	0.00156361	0.00344916	0.00164035	0.0265469	0.152538	0.172498	0.218945	0.000317183	0.0146217	0.0410254	0.00094229	0.194778	0.000835996	0.137677	0.00137994	0.000846458	0.00160369	0.0114955	0.0031188	0.000513319	0.00412892	0.00625663	0.000759826	0.0010081
P171-7	Malawi	0.0241031	0.160438	0.205525	0.198933	0.000662935	0.0207164	0.0375696	0.000616711	0.175168	0.00153134	0.122323	0.00115628	0.00132821	0.00102277	0.00637509	0.00262272	0.000367683	0.00478376	0.00757846	0.000581158	0.00314859	0.000434804	0.0018432	0.00233684	0.00587301	0.0129598	0.00214805	0.0219343	0.155349	0.206894	0.207098	0.000784309	0.0210409	0.0408908	0.000686246	0.169752	0.00139096	0.117738	0.00152249	0.00148778	0.00115091	0.00699333	0.00308713	0.000797876	0.0047188	0.00783478	0.000880521	0.00328759
P171-8	Malawi	0.0163316	0.103195	0.132625	0.220808	0.000460559	0.0208646	0.0399513	0.000655854	0.21814	0.00141685	0.198317	0.00136341	0.00230575	0.00133542	0.00955437	0.0029989	0.000470828	0.00568765	0.00769447	0.000692463	0.00192177	0.000447853	0.00154104	0.00148705	0.00281298	0.00692116	0.00207271	0.0148763	0.100462	0.133778	0.228026	0.000651948	0.0216401	0.0420722	0.000646676	0.212745	0.00134487	0.191779	0.00163496	0.00242312	0.00148032	0.0100878	0.00334783	0.000700588	0.00618142	0.00813842	0.000944368	0.00213555
P171-9	Malawi	0.0276483	0.207826	0.29086	0.163518	0.0001364	0.00607187	0.0247906	0.000375099	0.123615	0.000875503	0.128584	0.000802789	0.000877241	0.000909953	0.00365911	0.00246013	0.000322776	0.00414119	0.00498265	0.000403748	0.000692792	0.000315267	0.00107869	0.000626158	0.00112568	0.00330219	0.0012506	0.0262531	0.202922	0.292811	0.166872	0.000132969	0.0065186	0.0256751	0.000431209	0.122703	0.000636126	0.126577	0.000995568	0.000977527	0.00101108	0.00398134	0.00267338	0.000522901	0.00433003	0.00555394	0.000457673	0.000720926
P171-10	Malawi	0.0163855	0.115673	0.174012	0.230789	0.00101813	0.0176688	0.0358205	0.000727367	0.214202	0.00138007	0.155302	0.00140587	0.00104108	0.00133952	0.00452817	0.00278592	0.000445683	0.00384589	0.00567972	0.000618291	0.00203104	0.000535879	0.00143169	0.00150862	0.00292262	0.00690062	0.00210743	0.0148724	0.110418	0.175351	0.242319	0.00111016	0.0177948	0.0363362	0.000747237	0.208452	0.00192533	0.150388	0.00158547	0.00107292	0.00141462	0.00473391	0.00309264	0.000643356	0.00396357	0.00592099	0.000690657	0.00210266
P171-11	Malawi	0.0196957	0.116958	0.144723	0.186979	0.000891158	0.0273248	0.0344976	0.00101587	0.215333	0.00223325	0.192154	0.00114911	0.00116906	0.00117421	0.00844734	0.00357569	0.000375714	0.0040698	0.00861324	0.000339602	0.00469428	0.000309439	0.00181602	0.00286709	0.00515379	0.0144398	0.00324912	0.0169697	0.112513	0.149131	0.199377	0.00060856	0.0292696	0.0376939	0.00103731	0.20534	0.00301057	0.183255	0.00149325	0.000965878	0.00144514	0.00898745	0.00364756	0.000928254	0.00396408	0.00886376	0.000595397	0.00468631
P171-12	Malawi	0.0218348	0.152147	0.227807	0.182913	0.000232999	0.00854582	0.0270469	0.000415268	0.166575	0.000717943	0.17548	0.000974818	0.00131664	0.00127188	0.0111721	0.00327402	0.000454364	0.00466935	0.00531061	0.000607265	0.00070863	0.000499199	0.000986756	0.000427899	0.00140557	0.00320392	0.00113321	0.0195432	0.14796	0.232754	0.193291	0.000315663	0.00887242	0.0288153	0.000536419	0.161697	0.000902944	0.167902	0.00117355	0.00106087	0.00136577	0.0114565	0.00340619	0.000586759	0.0047367	0.00538576	0.000508654	0.000663607
P171-13	Malawi	0.0219674	0.154659	0.227627	0.192207	0.000410445	0.0204308	0.0270889	0.000517972	0.177708	0.000843898	0.136296	0.000793457	0.000606098	0.00102158	0.0092947	0.00295258	0.00022726	0.00323967	0.00645237	0.000293207	0.00192409	0.00029712	0.00130616	0.00110583	0.00301056	0.00771888	0.00136187	0.0199586	0.150135	0.234853	0.204078	0.000428803	0.0198282	0.0273164	0.000643313	0.171502	0.000868512	0.129291	0.000894201	0.000559783	0.0010819	0.00912073	0.00316838	0.000280179	0.00322118	0.00643276	0.000344279	0.00185918
P171-14	Malawi	0.0175126	0.112042	0.144344	0.233124	0.000331094	0.0265561	0.0383532	0.00064281	0.245334	0.00137517	0.144716	0.00111032	0.00123531	0.00127535	0.00777854	0.00227667	0.000327416	0.00378916	0.00689466	0.000353071	0.000942744	0.000353175	0.00121702	0.000928606	0.00182586	0.00536108	0.00201798	0.0158138	0.109324	0.146317	0.24372	0.000834257	0.0265237	0.0394213	0.000674556	0.238987	0.0013094	0.139273	0.00127869	0.00128618	0.00138157	0.00800353	0.00236581	0.000479522	0.0038648	0.0070912	0.000336256	0.000903979
P171-15	Malawi	0.0219159	0.11388	0.121016	0.246947	0.000376082	0.0185027	0.0473271	0.00158527	0.263216	0.00138296	0.132071	0.00133763	0.00100649	0.00195434	0.00349794	0.00306072	0.00042548	0.00533857	0.00482136	0.000632744	0.000763492	0.000478103	0.00140864	0.000892723	0.00174167	0.00442114	0.00296823	0.0217257	0.112393	0.122986	0.259735	0.000461036	0.0176379	0.0478353	0.00153268	0.25566	0.00135062	0.126961	0.00152347	0.000918861	0.00194692	0.00344215	0.00307407	0.000498226	0.00507603	0.0046454	0.000615913	0.000699654
P171-16	Malawi	0.0245761	0.173178	0.22346	0.184061	9.04997e-05	0.0117373	0.0284943	0.000412335	0.16147	0.00152253	0.15907	0.00112384	0.00153913	0.00130649	0.00736973	0.0029792	0.000281926	0.0054999	0.00513248	0.000347667	0.000695638	0.000501665	0.000942735	0.000308151	0.00110626	0.00279299	0.00193486	0.0211293	0.168118	0.230479	0.195409	8.81499e-05	0.0112236	0.031189	0.000543301	0.155682	0.00136076	0.14916	0.00191978	0.00145466	0.001317	0.00743529	0.00347034	0.00123992	0.00582067	0.00505291	0.000722635	0.0006447
P171-17	Malawi	0.0211038	0.187185	0.312794	0.193998	0.000494929	0.0119965	0.0261762	0.000544793	0.111519	0.00164153	0.0902372	0.000962159	0.000887382	0.000724039	0.00791967	0.0020922	0.00026757	0.00417175	0.00833533	0.000318274	0.00185857	0.000406626	0.00191	0.00122657	0.00338638	0.00784261	0.00218632	0.019255	0.18237	0.31152	0.201304	0.00047239	0.0122286	0.0284704	0.000756234	0.109648	0.00165028	0.0866757	0.00173871	0.000808274	0.00101828	0.00821502	0.00244675	0.00138231	0.00416737	0.00806924	0.000371507	0.00218471
P171-18	Malawi	0.0198643	0.11146	0.105661	0.157063	0.000180238	0.00532418	0.0385565	0.000543902	0.401804	0.00132923	0.122652	0.0039242	0.000933808	0.00494987	0.00125796	0.00286064	0.00245904	0.00409077	0.00393051	0.00245531	0.00131374	0.000722009	0.000760558	0.000528026	0.00157414	0.00380103	0.00187313	0.0185007	0.106163	0.104035	0.158	0.000203156	0.00583817	0.0397319	0.000637607	0.403754	0.00208846	0.122035	0.00428033	0.000991079	0.00533403	0.00143656	0.00309104	0.00279679	0.00438803	0.00435647	0.00270842	0.00158603
P171-19	Malawi	0.0234289	0.149568	0.206636	0.224768	0.000295657	0.0236498	0.0334311	0.000569046	0.177947	0.00131188	0.116763	0.00110602	0.000846826	0.00138501	0.0105161	0.00312268	0.00033354	0.00461622	0.00570883	0.000545264	0.00113552	0.000525497	0.00128822	0.00129316	0.00249362	0.00671615	0.00188093	0.0209616	0.143541	0.208572	0.23442	0.000363301	0.0240053	0.0353693	0.00068599	0.172566	0.00128487	0.112548	0.00151532	0.00103992	0.00151092	0.0107547	0.00365746	0.000688695	0.00484568	0.00563102	0.000698655	0.00125321
P171-20	Malawi	0.0202839	0.137228	0.170015	0.18043	0.000320818	0.0202901	0.0273065	0.000390045	0.218348	0.000766905	0.185407	0.000992377	0.00116634	0.00156817	0.00832247	0.00380095	0.000274539	0.00533422	0.00643146	0.000331086	0.00104687	0.000396267	0.00132849	0.00100041	0.00233798	0.00488169	0.00115695	0.0188354	0.130758	0.171476	0.189942	0.000352481	0.0202879	0.0275191	0.000391845	0.215452	0.000886144	0.182024	0.00117461	0.00127808	0.00174099	0.00848569	0.00402897	0.00046111	0.00542856	0.00672416	0.000419362	0.00102066
P171-21	Malawi	0.0256098	0.133961	0.123703	0.206633	0.000255811	0.0163044	0.0331764	0.000528591	0.22903	0.0012827	0.187501	0.00126869	0.00146726	0.0012623	0.0122326	0.00307618	0.000379227	0.0049848	0.00550903	0.000532807	0.00129302	0.000420383	0.00115041	0.000921155	0.00228285	0.00523422	0.00181129	0.0236686	0.127197	0.120898	0.208688	0.000355668	0.0170157	0.0337737	0.00193651	0.230561	0.00155792	0.187962	0.00136535	0.00144132	0.00137299	0.0133678	0.00330785	0.000829791	0.00482158	0.00608225	0.000468568	0.00136847
P171-22	Malawi	0.0275585	0.181394	0.239865	0.197869	0.000472066	0.0282162	0.0260003	0.000636043	0.166934	0.00113769	0.0977609	0.000753055	0.00105025	0.00103952	0.00210444	0.00221391	0.000208009	0.00468089	0.0071889	0.00033323	0.000909513	0.000391209	0.00204008	0.00127052	0.00212827	0.00584508	0.00177373	0.0249202	0.174219	0.243538	0.208453	0.00132854	0.0279171	0.0280866	0.000563822	0.160648	0.00148859	0.0944374	0.00121344	0.0010428	0.00123385	0.00235385	0.00199047	0.000654454	0.00484305	0.00737897	0.000350469	0.00103861
P171-23	Malawi	0.0178565	0.109772	0.136154	0.19787	0.000245101	0.0311958	0.0295867	0.00062571	0.299416	0.00115941	0.145616	0.00111004	0.00181117	0.00210683	0.00446132	0.0029401	0.000419377	0.00554645	0.00479389	0.000427749	0.000488742	0.000373537	0.00105471	0.000744	0.00116301	0.00306242	0.00178512	0.0145451	0.103919	0.139938	0.213371	0.000360692	0.031213	0.0321315	0.000681341	0.28803	0.00114607	0.139499	0.00214117	0.0018419	0.0023627	0.00459391	0.00320499	0.000841306	0.0057134	0.00515231	0.000723792	0.000437086
P171-24	Malawi	0.022242	0.142437	0.181012	0.230592	0.000108563	0.0149267	0.0326338	0.00063239	0.232576	0.00162954	0.113766	0.00110504	0.00102331	0.00177748	0.00438403	0.00258605	0.00042864	0.0050002	0.00472395	0.000561825	0.000461317	0.000780018	0.00115505	0.00048544	0.00085526	0.00211536	0.00226193	0.0187618	0.135688	0.187197	0.249029	0.000171209	0.0148056	0.0358494	0.000967486	0.219055	0.00120218	0.107241	0.00158527	0.00094198	0.0018413	0.00486685	0.00300541	0.000964604	0.00520361	0.00476806	0.000747033	0.00085827
P171-25	Malawi	0.0233278	0.129829	0.132149	0.224654	0.0002037	0.0177952	0.0353128	0.000778098	0.282227	0.00128116	0.124799	0.00115017	0.00140635	0.00141772	0.00235013	0.00168982	0.000328061	0.00366952	0.00531185	0.000301968	0.000824737	0.000268199	0.00108029	0.00101767	0.00170814	0.00511831	0.00205926	0.0197725	0.120661	0.137613	0.25066	0.000225537	0.0172138	0.0376068	0.00091648	0.26748	0.00145375	0.116419	0.00141895	0.00127967	0.00150292	0.00241939	0.00201325	0.00054563	0.00355128	0.00522538	0.000545126	0.000824337
P171-26	Malawi	0.027836	0.19688	0.258166	0.202655	0.000445305	0.0165533	0.0262513	0.000692186	0.162409	0.00114837	0.0794218	0.000934559	0.00108683	0.00110473	0.00351264	0.00171903	0.000301966	0.0041577	0.00431911	0.000444558	0.00090585	0.000415249	0.00139152	0.00103116	0.00219984	0.00401693	0.00184056	0.0246019	0.189312	0.267491	0.216235	0.000367848	0.0161048	0.0276198	0.000715317	0.151819	0.00223055	0.0748914	0.00108476	0.000866538	0.00109475	0.00378127	0.00191397	0.000568075	0.00401871	0.00425516	0.000652491	0.000857083
P171-27	Malawi	0.0322448	0.187391	0.214957	0.189516	0.000228337	0.0227211	0.0291367	0.000978082	0.168062	0.00129678	0.112065	0.00108358	0.00121568	0.00147928	0.00930421	0.00290333	0.000455011	0.00518315	0.00609242	0.000421209	0.00117103	0.000405824	0.00180943	0.00117486	0.00300053	0.00570419	0.00227487	0.0284553	0.181465	0.222263	0.20347	0.000217466	0.0220637	0.0314665	0.000800982	0.159592	0.00130138	0.104872	0.00154306	0.00114606	0.00138191	0.00928973	0.0030291	0.000926876	0.00505015	0.00607541	0.000933494	0.0011
P171-28	Malawi	0.0195038	0.10516	0.11838	0.238766	0.000568407	0.0372135	0.0449561	0.00190872	0.275104	0.00167329	0.121318	0.00107736	0.000829207	0.00219863	0.00478684	0.00318725	0.000331501	0.00511957	0.0053896	0.000498805	0.001038	0.000512478	0.00151303	0.00135134	0.00278145	0.00483234	0.00358201	0.0184696	0.101106	0.116929	0.245278	0.000485801	0.0366616	0.0445435	0.0019122	0.275482	0.00155275	0.118929	0.00114066	0.000821645	0.00241323	0.00497535	0.0034947	0.00049119	0.00538491	0.00567784	0.000796185	0.00111144
P171-29	Malawi	0.0224658	0.144362	0.180896	0.214676	0.000365201	0.0255408	0.0337323	0.000576401	0.215302	0.00109507	0.120298	0.00106221	0.00148317	0.0014289	0.00402429	0.00296058	0.000360285	0.00607266	0.00693034	0.000507416	0.00136887	0.000440061	0.00188977	0.00156674	0.00325886	0.00733646	0.00167147	0.0216786	0.140633	0.179463	0.21788	0.000408194	0.0264353	0.0351292	0.00068725	0.212561	0.00126127	0.117592	0.00137954	0.00164606	0.00161266	0.00437654	0.00366856	0.000797648	0.00687225	0.00748737	0.000436847	0.00154099
P171-30	Malawi	0.0137453	0.0860833	0.11369	0.187441	0.000190523	0.0113614	0.0315676	0.000420692	0.252442	0.000869478	0.263123	0.00173414	0.000930354	0.0020089	0.0126282	0.0039879	0.000570723	0.00434352	0.00520768	0.00091323	0.000518617	0.000478723	0.00092562	0.000525156	0.00139757	0.00289553	0.00129017	0.0127922	0.0848415	0.113636	0.192719	0.000419626	0.012241	0.0344622	0.00054324	0.247648	0.00150481	0.256119	0.00185811	0.00122144	0.00214106	0.0136764	0.00483894	0.00108345	0.00489241	0.00527889	0.000892395	0.00069562
P171-31	Malawi	0.0277671	0.161404	0.17937	0.213873	0.000466088	0.0237518	0.0374313	0.000830861	0.206806	0.00107419	0.113127	0.00121551	0.000841034	0.00164354	0.00459249	0.00277765	0.000429821	0.00429089	0.00556572	0.000709851	0.00119643	0.000587459	0.00143785	0.000921294	0.00217574	0.00571467	0.00190505	0.0271294	0.15808	0.177963	0.21522	0.000404351	0.0249263	0.0399564	0.000895015	0.204116	0.00111334	0.112641	0.00154443	0.000839369	0.00172973	0.00509951	0.00317792	0.000920833	0.00458673	0.00593122	0.000616443	0.000927031
P171-32	Malawi	0.0185843	0.133122	0.204542	0.195737	0.000265627	0.0199032	0.0324416	0.000494852	0.203942	0.00075641	0.156376	0.00100723	0.00124135	0.00144704	0.00388562	0.00314757	0.000344681	0.00399419	0.0060091	0.000592463	0.000860429	0.000524217	0.00125436	0.000839397	0.002329	0.00635832	0.00125126	0.018086	0.132205	0.204272	0.200133	0.000485599	0.0201558	0.0345224	0.000722898	0.19971	0.000938662	0.152169	0.00132582	0.00110525	0.00169493	0.00424258	0.00347295	0.000659192	0.00415137	0.00621083	0.000614778	0.000989321
P171-33	Malawi	0.0171224	0.106839	0.130428	0.227849	0.000222468	0.0173939	0.0389866	0.000769599	0.252695	0.00131254	0.168183	0.00141752	0.00110388	0.00187617	0.00704826	0.00310132	0.000544166	0.00527244	0.0077089	0.000642311	0.000776425	0.000465707	0.00155635	0.000967966	0.00152895	0.00418793	0.00208214	0.0164291	0.103004	0.128326	0.231169	0.000274751	0.0184097	0.0396645	0.00172858	0.252212	0.00121031	0.165623	0.00158711	0.00121553	0.00202592	0.00754375	0.00339795	0.000768382	0.00562238	0.0082667	0.000616822	0.00085659
P171-34	Malawi	0.0186656	0.121699	0.153124	0.227582	0.00010277	0.00752921	0.0324639	0.000512846	0.245101	0.00122419	0.164777	0.00121475	0.000983697	0.00154247	0.00560498	0.00239938	0.000437426	0.00410897	0.00449024	0.000697884	0.000559667	0.000423638	0.00094597	0.000593886	0.000887716	0.00232792	0.00173703	0.0181026	0.118409	0.152778	0.233945	0.000112671	0.0080142	0.0333681	0.000688512	0.2433	0.00148245	0.16079	0.00140903	0.00107087	0.00161166	0.00589409	0.0025987	0.00060511	0.00426858	0.00465547	0.000673879	0.000542148
P171-35	Malawi	0.0228992	0.125754	0.134132	0.197925	0.000425888	0.0186117	0.0395201	0.000707499	0.231002	0.00302983	0.175695	0.00212203	0.0014961	0.00181477	0.00796423	0.00267061	0.000855782	0.00437034	0.00828662	0.00142786	0.00221452	0.000632489	0.00161009	0.00131896	0.00364371	0.00986904	0.00373733	0.0211332	0.124347	0.137763	0.20741	0.000887943	0.01838	0.0442169	0.00155578	0.224124	0.00156502	0.167239	0.00294469	0.00134299	0.00168301	0.0087	0.00271053	0.0020855	0.00413845	0.00762199	0.00129473	0.00211386
P171-36	Malawi	0.0187877	0.11886	0.160421	0.236755	0.000441085	0.0221923	0.0417633	0.00111694	0.234171	0.00118672	0.133307	0.0010977	0.000598673	0.00188734	0.00359508	0.00369693	0.000357377	0.00357233	0.0055429	0.000588314	0.000561226	0.000517175	0.00148741	0.000966282	0.00176073	0.00476859	0.00230366	0.0186374	0.116683	0.160226	0.242207	0.000454207	0.0223101	0.0420153	0.00123354	0.231963	0.00108952	0.129334	0.00132308	0.000691515	0.00203359	0.00387784	0.00397659	0.000480824	0.00379689	0.00587165	0.00052863	0.000555607
P171-37	Malawi	0.0105515	0.0723985	0.126283	0.242272	0.000650644	0.0217568	0.0353961	0.000709636	0.289443	0.00128192	0.162439	0.00144519	0.000685687	0.0018581	0.00380166	0.0030078	0.000457527	0.00301878	0.00643266	0.000662486	0.00169612	0.000434083	0.00136448	0.00112757	0.00374155	0.00708332	0.00199156	0.0100394	0.0693581	0.124667	0.248984	0.000565767	0.0218512	0.0355318	0.0007551	0.288339	0.00129313	0.158448	0.00165463	0.00071554	0.00200424	0.00414123	0.00322003	0.000567872	0.00311346	0.00683498	0.000715138	0.00188756
P171-38	Malawi	0.0168321	0.0935044	0.104724	0.223147	0.000616786	0.0325072	0.0435975	0.00132656	0.245294	0.00248972	0.186788	0.00145237	0.00162108	0.0017012	0.00814626	0.00360602	0.00046775	0.00461143	0.00714377	0.00049657	0.00291058	0.00040331	0.00174116	0.00197915	0.00348064	0.00941125	0.00381628	0.015455	0.0895355	0.103263	0.229966	0.000520717	0.0325263	0.0439909	0.00157748	0.24451	0.00266756	0.183618	0.00160752	0.00153151	0.0018646	0.00842764	0.00386204	0.000527236	0.00479815	0.00744477	0.000552351	0.00303081
P171-39	Malawi	0.0168127	0.126285	0.199652	0.213311	0.000108603	0.0122998	0.0337523	0.000549654	0.209214	0.00086175	0.15762	0.00137094	0.00128279	0.00154239	0.00736351	0.00223067	0.000673016	0.00422823	0.00487497	0.00085494	0.000531799	0.00039956	0.000961559	0.000497891	0.00081654	0.00190437	0.0014114	0.0152987	0.123362	0.200763	0.220154	0.000149352	0.0118753	0.0346788	0.000589206	0.206765	0.000924999	0.156119	0.00144289	0.0011867	0.00156756	0.0071256	0.00224245	0.000733709	0.00412784	0.00479348	0.00088718	0.000516186
P171-40	Malawi	0.0239812	0.126083	0.136173	0.209682	0.000646876	0.0165134	0.0447188	0.00247192	0.242009	0.00169038	0.163647	0.00170975	0.000507883	0.00169955	0.00421486	0.00299042	0.000587966	0.00327261	0.00514065	0.000881725	0.000981099	0.000510312	0.00162234	0.000763502	0.00264932	0.0048524	0.0041623	0.0214616	0.122829	0.136676	0.216296	0.000701996	0.0171873	0.0467595	0.00281625	0.237746	0.00189276	0.16016	0.00197867	0.00054151	0.00202977	0.00438815	0.00322795	0.000878605	0.00349637	0.00537936	0.000984302	0.000983602
P171-41	Malawi	0.0192866	0.159686	0.325677	0.230727	0.000170466	0.0162999	0.014157	0.000242305	0.125156	0.000998037	0.0837465	0.000406581	0.000833409	0.000854655	0.00280176	0.00192745	0.000138147	0.00416234	0.00488782	0.000211795	0.000624474	0.00043564	0.0008847	0.00034425	0.00111136	0.00422933	0.00124034	0.0176885	0.15602	0.327794	0.236047	0.000620479	0.0165697	0.0150581	0.000354188	0.1218	0.000874996	0.0813859	0.000472781	0.000856493	0.00099745	0.00300545	0.00197246	0.000465502	0.00450598	0.00474876	0.000314824	0.000659564
P171-42	Malawi	0.0293442	0.194904	0.241496	0.192301	0.000177274	0.0284063	0.0266573	0.00050511	0.170467	0.000650824	0.0908014	0.000726856	0.000591136	0.00105593	0.0034235	0.00185102	0.000243611	0.00270726	0.00443678	0.000383581	0.000923003	0.000383997	0.000856614	0.000553115	0.00170345	0.00444921	0.00115593	0.0283914	0.190751	0.243148	0.196569	0.000175005	0.0289018	0.0278073	0.000651951	0.167243	0.00073661	0.0894286	0.000828158	0.00066591	0.00114193	0.00369246	0.00200561	0.000428541	0.00276809	0.00464349	0.000461794	0.000945933
P171-43	Malawi	0.026665	0.164987	0.197454	0.201195	0.000433279	0.0138292	0.0377605	0.00139189	0.205305	0.00133278	0.112229	0.00133764	0.000683772	0.00182418	0.00234691	0.00297797	0.000548243	0.00494785	0.00634312	0.00067178	0.00111794	0.000586463	0.00156707	0.00146628	0.00234872	0.00864914	0.00272467	0.0255773	0.162657	0.199403	0.206921	0.000472182	0.014188	0.0396461	0.00135513	0.200433	0.00139017	0.108393	0.00155814	0.000714114	0.0019577	0.00272136	0.00315852	0.000692702	0.0050545	0.00629212	0.000738931	0.00108703
P171-44	Malawi	0.0199271	0.145628	0.219335	0.204574	0.000268465	0.0201428	0.0330749	0.000611827	0.20012	0.00106694	0.123327	0.0012518	0.000976482	0.00170597	0.00421467	0.00223213	0.000568058	0.00372943	0.00648528	0.000614463	0.00104128	0.000345481	0.00121599	0.000973812	0.00166242	0.00490698	0.00167877	0.0187432	0.142625	0.219186	0.209207	0.000296348	0.020904	0.0345723	0.000790927	0.19711	0.00143665	0.120653	0.00132	0.00102375	0.00197874	0.00474387	0.0022908	0.000741608	0.00389453	0.00686239	0.000592436	0.00116437
P171-45	Malawi	0.0123053	0.0673619	0.0814726	0.271244	0.000782423	0.0269969	0.0389924	0.00100371	0.327887	0.00193961	0.134188	0.00144041	0.000682082	0.00183851	0.00459087	0.00231499	0.000433485	0.00378556	0.00592304	0.000506342	0.00150311	0.000466035	0.00161918	0.000946337	0.00350424	0.00627163	0.00294332	0.0111244	0.065038	0.0804974	0.277274	0.000808266	0.0272098	0.0400045	0.00106588	0.325787	0.00208294	0.129944	0.00175184	0.00069789	0.00206302	0.00489791	0.00254385	0.000608506	0.00395982	0.00625274	0.000933387	0.00150503
P171-46	Malawi	0.0162206	0.0855176	0.0874357	0.184436	0.000427877	0.0187202	0.0405344	0.00052823	0.241085	0.00206693	0.265161	0.00145475	0.00127846	0.00180416	0.00925779	0.00464795	0.000614344	0.0040839	0.00853786	0.000483452	0.00266654	0.000495177	0.00209918	0.00207045	0.00447735	0.0138954	0.00259516	0.0149205	0.0812828	0.0854039	0.184825	0.000366305	0.0195137	0.0408874	0.000555681	0.241224	0.00234024	0.265124	0.00163643	0.00130467	0.00203516	0.0099458	0.00495263	0.000553658	0.00445986	0.00930121	0.00047738	0.00286778
P171-47	Malawi	0.0266306	0.144483	0.138149	0.191625	0.000222456	0.0102633	0.0402558	0.000549288	0.239505	0.000813836	0.175553	0.00142371	0.000528851	0.00186592	0.0040818	0.00390248	0.000483181	0.00382314	0.00512573	0.000684577	0.000500376	0.000513008	0.00134589	0.00093007	0.00166743	0.00507382	0.00136312	0.0242836	0.140416	0.139195	0.197158	0.00023105	0.0110359	0.0413738	0.000540414	0.236843	0.00190502	0.172052	0.00157246	0.000577636	0.00207786	0.00445061	0.00426547	0.000607674	0.00405779	0.00554839	0.000726254	0.000650496
P171-48	Malawi	0.0192939	0.115647	0.134508	0.209052	0.0001571	0.0132432	0.0354342	0.000816806	0.240791	0.000689943	0.200129	0.00138233	0.00157864	0.0018523	0.00366837	0.00334932	0.000461326	0.00586179	0.00432261	0.000558512	0.000719987	0.000394849	0.0010619	0.000725267	0.000974118	0.00332536	0.00150675	0.018484	0.112447	0.132853	0.212063	0.00010842	0.0138066	0.0361741	0.000696502	0.241197	0.000967495	0.198495	0.00158714	0.00173358	0.00207929	0.00396788	0.0035639	0.000588841	0.00612634	0.00455743	0.000532134	0.000781742
P171-49	Malawi	0.0218299	0.140787	0.183198	0.229546	0.000612402	0.0273662	0.0375304	0.000678833	0.197436	0.00125996	0.121655	0.00132235	0.000604989	0.00137173	0.00491857	0.002251	0.000416676	0.00295199	0.00425115	0.000574325	0.00168578	0.000406613	0.00160751	0.00175809	0.0051984	0.0087815	0.00193879	0.0206834	0.136116	0.182404	0.235935	0.000662814	0.0276989	0.0385466	0.000816807	0.194881	0.00164233	0.118895	0.00156566	0.000683622	0.00145225	0.0051879	0.00251031	0.00057117	0.00311287	0.00449647	0.000604496	0.00174051
P171-50	Malawi	0.019888	0.132749	0.167352	0.194783	0.000186488	0.0123676	0.0285994	0.000390799	0.228367	0.000948826	0.184447	0.00123654	0.00186863	0.00146272	0.00383089	0.00287771	0.000347997	0.00577063	0.00466334	0.000380599	0.000897229	0.000280578	0.000836052	0.000536247	0.00121019	0.00372198	0.00133963	0.0185041	0.128236	0.169884	0.204724	0.000134992	0.0125933	0.0297022	0.000435523	0.224264	0.00112664	0.178356	0.00142159	0.00193287	0.00162889	0.0039832	0.00313406	0.000493659	0.0059388	0.00480404	0.000452557	0.000834483
OQ-5	US			0.0440528	0.225328	0.000317398	0.0201997	0.0732628	0.0169614	0.408252	0.00438143	0.18134	0.00161051	0.0015228	0.00211019	0.00971662	0.00208726	0.000517932	0.00219961	0.00330698	0.000359694	0.000258322	0.000248708	0.000583667	0.000167846	0.000743641	0.000470705	0.0213428			0.043974	0.24261	0.000324159	0.0193255	0.0731938	0.017409	0.397435	0.00411633	0.174455	0.00187133	0.00156103	0.00223703	0.00979848	0.00210115	0.000648987	0.00220647	0.00346574	0.000391389	0.000295768
OQ-4	US			0.0605968	0.219354	0.000358739	0.0150109	0.07077	0.0211849	0.370011	0.00467225	0.205429	0.00186969	0.00170013	0.00225358	0.0109325	0.00249281	0.000940014	0.00391734	0.00373704	0.000737637	0.000471184	0.000356328	0.000801088	0.000387936	0.00133409	0.000681279	0.0258571			0.06213	0.223142	0.000378796	0.015806	0.0684315	0.0223263	0.369474	0.00499986	0.199856	0.00218185	0.00173963	0.00240975	0.0113103	0.00260984	0.000968797	0.00394232	0.00377053	0.000717207	0.000491424
OQ-9	US			0.0618749	0.234047	0.000405064	0.0425272	0.0470951	0.0170668	0.348007	0.00470404	0.211717	0.00128187	0.00154208	0.00245292	0.00823381	0.00396245	0.000398337	0.0042882	0.00478572	0.000335598	0.000401179	0.000313932	0.00133245	0.000456372	0.00134414	0.00142741	0.0217708			0.0636731	0.241051	0.000484968	0.0418478	0.0457603	0.0187132	0.346945	0.00479531	0.203887	0.00149054	0.00148796	0.00289181	0.00831717	0.0042759	0.000390103	0.00429181	0.00441103	0.00020988	0.000377465
OQ-2	US			0.03853	0.20831	0.000177012	0.0185392	0.0648164	0.0125365	0.37832	0.00373719	0.225268	0.00144917	0.00250479	0.00247802	0.0202966	0.00452374	0.000488002	0.00655594	0.00417649	0.000407729	0.000536114	0.000287741	0.000846703	0.000566918	0.00156327	0.00308507	0.0162737			0.0379966	0.206143	0.000236928	0.0187803	0.0620833	0.0126614	0.386457	0.00363126	0.223648	0.00149682	0.00252051	0.00296379	0.0203753	0.00440138	0.000449109	0.00620121	0.0037019	0.000159193	0.000494443
OQ-6	US			0.0687109	0.207178	0.000404079	0.0219671	0.0650533	0.00913103	0.378387	0.00357413	0.198952	0.00203222	0.00153061	0.00297875	0.0135805	0.00374735	0.000608616	0.00444445	0.00500173	0.000554308	0.00304368	0.000502743	0.00103286	0.000469446	0.00285835	0.00425674	0.0127052			0.0714068	0.207901	0.000445477	0.0243268	0.0654407	0.00978918	0.373304	0.0039886	0.194718	0.00221627	0.00169497	0.00331025	0.0145222	0.00397233	0.000854048	0.00450943	0.00490178	0.000486945	0.00315374
Average DMS		0.019831	0.131463	0.174373	0.215313	0.000478163	0.0204703	0.0357965	0.000877615	0.212617	0.0015127	0.145609	0.00154703	0.00113091	0.0016997	0.00648103	0.00324131	0.000751358	0.00462332	0.00629642	0.000697118	0.00156689	0.000503045	0.0015212	0.00142264	0.0028055	0.00737111	0.00239032
Min		0.0100394	0.065038	0.0804974	0.158	8.81499e-05	0.00583817	0.0150581	0.000354188	0.109648	0.000636126	0.0748914	0.000472781	0.00054151	0.000776757	0.00143656	0.00191397	0.000280179	0.00276809	0.00425516	0.000314824	0.000437086	0.000148226	0.000655942	0.000448211	0.000723222	0.00199355	0.00106734
Max		0.0284553	0.202922	0.327794	0.277274	0.00170974	0.0433677	0.0478353	0.00281625	0.403754	0.00449674	0.265124	0.00428033	0.00242312	0.00533403	0.0136764	0.00495263	0.00279679	0.00817979	0.0102293	0.00270842	0.00762853	0.000951587	0.00300398	0.00680892	0.0116802	0.031125	0.00495477
		C10:0	C12:0	C14:0	C16:0	C16:1n7t	C16:1n7	C18:0	C18:1t	C18:1n9	C18:2n6t	C18:2n6	C20:0	C18:3n6	C20:1n9	C18:3n3	C20:2n6	C22:0	C20:3n6	C20:4n6	C24:0	C20:5n3	C24:1n9	C22:4n6	C22:5n6	C22:5n3	C22:6n3	TFI
Average Liquid		0.0214838	0.135765	0.173043	0.207544	0.000416155	0.0201891	0.0342587	0.000739867	0.216743	0.00139757	0.149932	0.00125684	0.00111257	0.00156389	0.00614632	0.00296467	0.000454876	0.00446343	0.00607021	0.000596761	0.00150091	0.000455768	0.00142342	0.00122872	0.00263505	0.00661403	#REF!
Average DMS		0.019831	0.131463	0.174373	0.215313	0.000478163	0.0204703	0.0357965	0.000877615	0.212617	0.0015127	0.145609	0.00154703	0.00113091	0.0016997	0.00648103	0.00324131	0.000751358	0.00462332	0.00629642	0.000697118	0.00156689	0.000503045	0.0015212	0.00142264	0.0028055	0.00737111	0.00239032
% diff in means		-0.076933	-0.0316892	0.00768662	0.037433	0.149002	0.0139314	0.0448882	0.18618	-0.019035	0.0823789	-0.0288356	0.230881	0.0164783	0.0868466	0.0544564	0.0933114	0.651788	0.0358223	0.0372658	0.168169	0.0439658	0.103731	0.0686961	0.157825	0.0646854	0.114466	#REF!
Mean % diff		#REF!	#REF!	#REF!	#REF!	#REF!	#REF!	#REF!	#REF!	#REF!	#REF!	#REF!	#REF!	#REF!	#REF!	#REF!	#REF!	#REF!	#REF!	#REF!	#REF!	#REF!	#REF!	#REF!	#REF!	#REF!	#REF!	#REF!
[truncated: 6 more columns]

## Sheet: DMS@23C
Dried milk spot samples at room temperature (23C)
Timepoint	ID	C10:0	C12:0	C14:0	C16:0	C16:1n7t	C16:1n7	C18:0	C18:1t	C18:1n9	C18:2n6t	C18:2n6	C20:0	C18:3n6	C20:1n9	C18:3n3	C20:2n6	C22:0	C20:3n6	C20:4n6	C24:0	C20:5n3	C24:1n9	C22:4n6	C22:5n6	C22:5n3	C22:6n3	TFI
Baseline	1 DM	0.00963838	0.0353392	0.0432013	0.224661	0.00179613	0.0201795	0.0664811	0.0172763	0.377516	0.00412344	0.174415	0.00137989	0.00154963	0.00228843	0.00890077	0.00196956	0.000599244	0.002068	0.00320559	0.000444193	0.000508106	0.000282224	0.000584983	0.000237692	0.000822173	0.000532617	0.0213998
Baseline	1 DM	0.00932798	0.0354803	0.0430613	0.223768	0.00195791	0.0205283	0.0656019	0.0184931	0.379779	0.00431834	0.171725	0.00153432	0.00165097	0.00200941	0.0091668	0.00200614	0.00067906	0.00219259	0.00331026	0.000353648	0.000561867	0.000248618	0.000684682	0.000171565	0.000811276	0.000577994	0.0228115
Baseline	1 DM	0.00977231	0.0352046	0.0429205	0.223568	0.00187554	0.0203712	0.0655691	0.0178622	0.380127	0.0043242	0.172212	0.00148646	0.00159181	0.00204248	0.00917867	0.00194877	0.000656748	0.00219472	0.0034763	0.000500129	0.000500654	0.000293493	0.000489566	0.000409945	0.000834078	0.000588755	0.0221864
Baseline	2 DM	0.0138921	0.0484456	0.0598454	0.208082	0.00213487	0.0155235	0.0641431	0.0230116	0.340621	0.00498686	0.186588	0.00190148	0.00170365	0.00293999	0.00985602	0.00242751	0.00112131	0.00367214	0.0035305	0.000886125	0.000970639	0.000529999	0.000674851	0.000666589	0.00103586	0.000809671	0.0279984
Baseline	3 DM	0.0196415	0.086777	0.0596983	0.214927	0.00162026	0.0385293	0.0416342	0.0188533	0.303175	0.00475809	0.179583	0.00114107	0.0013946	0.00277965	0.00707876	0.00389418	0.000540614	0.00383121	0.00394963	0.000475125	0.000701166	0.000500971	0.00110955	0.000983629	0.00106548	0.00135753	0.0236114
Baseline	4 DM	0.0121687	0.0333244	0.038725	0.194411	0.00186484	0.0197362	0.0597054	0.0142087	0.36149	0.00438327	0.211196	0.00156451	0.00248872	0.00306594	0.0192885	0.00463465	0.000538382	0.00645708	0.00369806	0.000388946	0.000744664	0.000423062	0.000693188	0.000283141	0.00151947	0.00299923	0.018592
Baseline	5 DM	0.0193768	0.0749889	0.0652385	0.189195	0.00165092	0.02154	0.057669	0.00964653	0.337232	0.0037682	0.175695	0.00189717	0.00158466	0.00377848	0.0119444	0.00362858	0.000860593	0.00396944	0.00416663	0.000590405	0.00356372	0.000503997	0.000756498	0.000336807	0.00267728	0.00374061	0.0134147
Baseline	5 DM	0.0186419	0.0768825	0.06737	0.189981	0.0014721	0.0224749	0.0593053	0.0105109	0.336515	0.00409887	0.176655	0.002572	0.00159009	0.00268838	0.00319265	0.00341064	0.000866523	0.00414409	0.00469181	0.00057968	0.00393209	0.000655627	0.000883787	0.000305934	0.00269684	0.00388226	0.0146097
Baseline	5 DM	0.0194287	0.0750225	0.0656398	0.189274	0.00166061	0.0215804	0.0578781	0.00963933	0.336725	0.00380368	0.175481	0.00186052	0.00169546	0.00328139	0.0121885	0.00352592	0.000829823	0.00392136	0.00422985	0.00062122	0.00379609	0.000529066	0.000875095	0.000237425	0.00250198	0.00377265	0.013443
Day 1	1 DM	0.00951515	0.0359345	0.0425886	0.214483	0.00215035	0.0209311	0.0619771	0.0174688	0.387972	0.00437198	0.173908	0.00155556	0.00165858	0.00224219	0.0110597	0.00214203	0.000617994	0.00226153	0.00340533	0.00029281	0.000745245	0.000240222	0.000800887	0.000231672	0.000850912	0.00059442	0.0218408
Day 1	1 DM	0.00989391	0.0358429	0.0424899	0.214874	0.00195459	0.020733	0.0622639	0.0171535	0.388707	0.00434728	0.17407	0.00157434	0.00163426	0.00211915	0.0098632	0.00205345	0.000655088	0.00228941	0.00350522	0.000285853	0.000741659	0.000189789	0.00103624	0.00033168	0.000846671	0.00054408	0.0215008
Day 1	1 DM	0.00935983	0.0349918	0.0421527	0.216988	0.00193787	0.0203445	0.063152	0.0168857	0.387512	0.00420607	0.174878	0.00147985	0.00160034	0.00206606	0.0107787	0.00205718	0.000615318	0.00218776	0.00328202	0.000287043	0.00054939	0.000170248	0.000807308	0.000282573	0.000889729	0.000538382	0.0210918
Day 1	2 DM	0.012172	0.0483345	0.0600238	0.200405	0.00211359	0.0157878	0.0602116	0.0212784	0.349453	0.00493784	0.191647	0.00197158	0.00173698	0.00232595	0.0107103	0.00263301	0.00105054	0.00378818	0.00368199	0.000630807	0.000950243	0.000352646	0.0010107	0.000469006	0.00158367	0.000740547	0.0262163
Day 1	3 DM	0.0163776	0.0851674	0.0589508	0.20862	0.0013288	0.0395853	0.0388514	0.0166551	0.312337	0.00434047	0.186129	0.00122417	0.00137549	0.00240168	0.00835309	0.00398919	0.000445358	0.00383357	0.00399444	0.000289212	0.000701489	0.000381513	0.00124749	0.00056133	0.00156908	0.00128955	0.0209955
Day 1	4 DM	0.0100179	0.0317327	0.0374377	0.189699	0.00169755	0.0190127	0.056245	0.012314	0.371524	0.00359323	0.218839	0.00130516	0.00236399	0.00247728	0.0199871	0.00445539	0.000526757	0.00624425	0.00366123	0.000322619	0.00069662	0.000291842	0.000829398	0.000461015	0.00150586	0.0027585	0.0159072
Day 1	5 DM	0.0181101	0.0768248	0.0665472	0.180934	0.00146709	0.0220781	0.0550637	0.0093578	0.339234	0.00354232	0.178067	0.00211379	0.00165979	0.00323694	0.013688	0.00389036	0.00101585	0.00430408	0.00490209	0.000546628	0.00385411	0.000443883	0.00130623	0.000677895	0.00306822	0.00406649	0.0129001
Day 1	5 DM	0.0161563	0.0756299	0.0657426	0.182438	0.00146279	0.022108	0.05555	0.00888578	0.343358	0.00354553	0.179406	0.00205697	0.00157106	0.00280474	0.0135412	0.00380126	0.000833123	0.00409528	0.00460735	0.000530472	0.00297243	0.000513693	0.00099021	0.000510109	0.00284645	0.0040431	0.0124313
Day 1	5 DM	0.0173214	0.075088	0.0651685	0.181586	0.00145918	0.0221694	0.055753	0.00926379	0.343379	0.00363514	0.178193	0.00212784	0.00174826	0.00322347	0.0135081	0.00377967	0.000821377	0.00427526	0.00454701	0.000686324	0.00358974	0.000426793	0.0010723	0.00028474	0.00295558	0.00393814	0.0128989
Day 4	1 DM	0.00956108	0.036537	0.0435053	0.215497	0.00203827	0.0206329	0.0626557	0.0178685	0.38611	0.00455959	0.173804	0.00171882	0.00168952	0.0027761	0.00956296	0.00202184	0.000611338	0.00226549	0.00331772	0.000342829	0.000377831	0.000187441	0.000738009	0.000146532	0.000867614	0.000607246	0.0224281
Day 4	1 DM	0.00908908	0.0367492	0.043745	0.216867	0.0020522	0.0206152	0.0634699	0.0173055	0.385856	0.00429768	0.173623	0.00154746	0.00162335	0.00226141	0.00953212	0.0020207	0.000593577	0.00222453	0.00333047	0.000302846	0.000378542	0.000158249	0.000717572	0.000202424	0.000866186	0.000570584	0.0216031
Day 4	1 DM	0.00918508	0.0358569	0.0431892	0.219325	0.001967	0.0197717	0.0644982	0.0169748	0.384447	0.00428195	0.175258	0.00146275	0.00150031	0.0020465	0.00921036	0.0019326	0.000593285	0.00208714	0.0031911	0.000309766	0.000388497	0.000195605	0.000693299	0.000204636	0.000870202	0.000558554	0.0212567
Day 4	2 DM	0.0116676	0.0481969	0.0611395	0.199836	0.0021851	0.0156813	0.0602312	0.0222012	0.349614	0.00481109	0.191378	0.00186343	0.00174075	0.00247645	0.0107625	0.00253471	0.00111438	0.00385813	0.00332885	0.000637012	0.000643164	0.000257744	0.000931679	0.00046862	0.0015563	0.000884211	0.0270123
Day 4	3 DM	0.0145104	0.0838499	0.0617772	0.208398	0.00176919	0.0391037	0.0386181	0.0172349	0.313749	0.00408787	0.186886	0.00103537	0.0013688	0.00282058	0.00752066	0.00373386	0.000372346	0.00380933	0.00383936	0.000238948	0.000506642	0.000273288	0.00128789	0.000579878	0.00132379	0.0013038	0.0213228
Day 4	4 DM	0.0094386	0.0315167	0.0380559	0.188326	0.0018109	0.0189448	0.0555563	0.0126169	0.37274	0.00365047	0.220131	0.00128262	0.00240461	0.00267099	0.0196951	0.00428197	0.000442804	0.00618185	0.00350279	0.000257359	0.000607614	0.000204344	0.000820862	0.000543802	0.00150478	0.00281143	0.0162674
Day 4	5 DM	0.0151932	0.0745256	0.0659614	0.181042	0.00203812	0.0220183	0.0544318	0.00947057	0.345891	0.00374018	0.179478	0.00202645	0.00167017	0.0030254	0.0130993	0.00369545	0.00066027	0.00415851	0.00437946	0.000472781	0.00344522	0.000431532	0.00100521	0.000307146	0.00286847	0.00496439	0.0132107
Day 4	5 DM	0.0139435	0.0746219	0.0666572	0.180927	0.00204333	0.0225986	0.0552575	0.00954854	0.345129	0.00364897	0.178853	0.0019208	0.00167348	0.003077	0.0134848	0.00363895	0.000721916	0.00487964	0.00443814	0.000638705	0.00341532	0.000453091	0.000932727	0.000465897	0.00308491	0.0039462	0.0131975
Day 4	5 DM	0.0154022	0.0762938	0.067377	0.181262	0.0019243	0.0217108	0.054439	0.00924078	0.344098	0.0034129	0.179278	0.00194459	0.00165133	0.00294668	0.0132159	0.00324668	0.000713572	0.00461034	0.00436905	0.000563425	0.00331505	0.00032153	0.0010531	0.000585904	0.00304918	0.00397545	0.0126537
1 Week	1 DM	0.00796766	0.0353275	0.0434815	0.218408	0.00199462	0.0206569	0.064211	0.0176436	0.385716	0.00430974	0.172978	0.00164151	0.00175885	0.00226355	0.00960351	0.00200882	0.000608833	0.00222481	0.00332514	0.000287752	0.000443159	0.000625101	0.000727443	0.000307492	0.000917202	0.000561385	0.0219534
1 Week	1 DM	0.00893832	0.035173	0.0435491	0.221344	0.00201638	0.0203722	0.0661081	0.0177069	0.382219	0.00435505	0.171495	0.00158954	0.00166116	0.00213426	0.00957912	0.00201445	0.00059666	0.00214538	0.00322252	0.000298159	0.000507716	0.000421403	0.000747628	0.000400188	0.000894777	0.00050886	0.0220619
1 Week	1 DM	0.00873349	0.035438	0.0429371	0.215186	0.00210854	0.0210538	0.0625506	0.0177523	0.387445	0.00455714	0.173561	0.00169539	0.00168872	0.00219492	0.0107187	0.00213104	0.000642423	0.00221484	0.00338833	0.000313629	0.000628493	0.000434823	0.000767865	0.000450861	0.000841712	0.000565038	0.0223095
1 Week	2 DM	0.0104624	0.0472872	0.0617869	0.200759	0.00219219	0.0158996	0.0607301	0.0224787	0.348064	0.00503232	0.190278	0.00200151	0.00165799	0.00276416	0.0121351	0.00249263	0.00101545	0.00383711	0.00340832	0.000576972	0.000883601	0.000594019	0.00104175	0.00063351	0.00131029	0.000676841	0.027511
1 Week	3 DM	0.0127324	0.081701	0.0603764	0.210738	0.00166242	0.0395682	0.0394615	0.0176848	0.314167	0.00464935	0.186316	0.00115874	0.00146179	0.0026892	0.00756738	0.00396637	0.000405504	0.00386523	0.00389084	0.000243328	0.000544652	0.000579725	0.00139341	0.000729924	0.00114037	0.00130743	0.0223341
1 Week	4 DM	0.00863655	0.0308949	0.0383837	0.18998	0.00185495	0.0190236	0.0563499	0.0128224	0.372115	0.00378361	0.218887	0.00134141	0.00243533	0.00249799	0.0198034	0.00440426	0.000437365	0.00615007	0.00354324	0.000294837	0.000565034	0.000268788	0.00084724	0.000522485	0.00141226	0.00274544	0.016606
1 Week	5 DM	0.0123029	0.0711925	0.06642	0.182926	0.00191005	0.0225671	0.0549987	0.00953484	0.347496	0.00364696	0.180349	0.00185847	0.00171266	0.00308905	0.0148075	0.00385505	0.000777066	0.00427125	0.00443714	0.000387457	0.00317154	0.000380051	0.000998827	0.000294687	0.00277873	0.00383637	0.0131818
1 Week	5 DM	0.0130641	0.0723062	0.0668246	0.182826	0.00168319	0.02239	0.0549173	0.00965811	0.345359	0.0036894	0.179672	0.00211251	0.0016149	0.00303517	0.0151817	0.0036842	0.000727282	0.00417523	0.0045003	0.000488981	0.00324426	0.000483354	0.00130173	0.000507417	0.0027559	0.00379647	0.0133475
1 Week	5 DM	0.0138122	0.0718863	0.0672589	0.183097	0.00219422	0.0219801	0.0551787	0.00932206	0.34526	0.00362085	0.179305	0.00168536	0.00160692	0.00300094	0.0148807	0.0038285	0.000752246	0.00422213	0.00451758	0.000483846	0.00325976	0.000539341	0.000959759	0.000337289	0.00302662	0.00398401	0.0129429
2 week	1 DM	0.00717235	0.0331323	0.0439965	0.228997	0.00202878	0.0197497	0.0722022	0.0173094	0.375201	0.00402119	0.168368	0.0017691	0.00164757	0.00215676	0.0100728	0.00222816	0.000904574	0.0023538	0.0032871	0.000306869	0.000512982	0.000214136	0.000713863	0.000126741	0.000883123	0.000645064	0.0213306
2 week	1 DM	0.00754518	0.0331745	0.0442429	0.227205	0.00197142	0.0198272	0.0709349	0.0174361	0.375875	0.00420517	0.169436	0.00185046	0.00160682	0.00262023	0.0099781	0.00201614	0.000747934	0.00247238	0.00350648	0.0003973	0.000322713	0.000277615	0.000676702	0.000153597	0.000877596	0.000641588	0.0216413
2 week	1 DM	0.00748664	0.0330703	0.0437375	0.224744	0.00201642	0.0200974	0.069295	0.0176056	0.378691	0.00420595	0.170373	0.00176234	0.00168927	0.00261755	0.0103588	0.00223366	0.000665019	0.00247303	0.00325544	0.000436648	0.000317479	0.000354011	0.000761969	0.000189819	0.00102943	0.000532388	0.0218116
2 week	2 DM	0.00779986	0.0441584	0.06082	0.20109	0.00209446	0.0159726	0.0617979	0.0223066	0.35041	0.00463333	0.192203	0.00245694	0.00189803	0.00243377	0.0107963	0.00270353	0.000909384	0.00473237	0.00369983	0.000725633	0.000824389	0.000592488	0.00136474	0.000720413	0.00224425	0.000610983	0.02694
2 week	3 DM	0.0122266	0.0782907	0.0601382	0.208218	0.00164977	0.0395715	0.039325	0.0172542	0.315144	0.00395352	0.187426	0.00126559	0.00154825	0.0025533	0.00926095	0.00399252	0.000269169	0.00475395	0.0042453	0.000758937	0.000915517	0.000218111	0.00198022	0.00192526	0.00197242	0.00114357	0.0212077
2 week	4 DM	0.00800824	0.0297592	0.0387977	0.190111	0.00174388	0.0188112	0.0572684	0.0124636	0.369837	0.00329987	0.217096	0.00165513	0.00258093	0.00271729	0.0221053	0.00472757	0.00042123	0.0071762	0.00406594	0.000600004	0.000496166	0.000236883	0.000956802	0.000896908	0.00137985	0.00278834	0.0157635
2 week	5 DM	0.0110339	0.0655932	0.0659077	0.181927	0.00173631	0.0225272	0.0560169	0.00961003	0.344379	0.00291304	0.179078	0.0019106	0.00194131	0.00267236	0.016261	0.0037292	0.000812536	0.00609527	0.00416325	0.000768358	0.00419872	0.00234186	0.00195229	0.00387045	0.00458143	0.00397914	0.0125231
2 week	5 DM	0.0101001	0.0649388	0.0659851	0.182874	0.00150158	0.0229036	0.0563335	0.00963247	0.349831	0.00298376	0.180779	0.00245485	0.00171264	0.00258833	0.017621	0.00287457	0.000621967	0.00466026	0.00368877	0.000569056	0.00286839	0.0025212	0.00114395	0.00211326	0.00321629	0.00348252	0.0126162
2 week	5 DM	0.00894052	0.0648598	0.065508	0.183429	0.00177227	0.0221533	0.0561569	0.00964872	0.34855	0.00297966	0.181646	0.00290992	0.0019295	0.0024185	0.0133888	0.00243681	0.000626312	0.00426601	0.00549961	0.00117432	0.00431528	0.00454272	0.0015531	0.0033937	0.0028657	0.00303477	0.0126284
3 week	1 DM	0.00592052	0.0318279	0.0440701	0.221448	0.00211551	0.0211838	0.0692383	0.0193507	0.380068	0.00450748	0.17041	0.00185255	0.00179016	0.00242689	0.0113629	0.00236239	0.000776161	0.00237163	0.00361425	0.000411483	0.000290895	0.000232977	0.00072745	0.000112018	0.000918051	0.00060975	0.0238582
3 week	1 DM	0.005696	0.0316722	0.0439047	0.222596	0.00214904	0.0209881	0.0701477	0.0194053	0.379049	0.00445251	0.169619	0.00188515	0.00169428	0.00238723	0.0116684	0.00232993	0.000734606	0.00236258	0.00372337	0.000402392	0.000311626	0.000170613	0.000881181	0.000174721	0.00100695	0.00058708	0.0238578
3 week	1 DM	0.00561628	0.033079	0.0436609	0.217576	0.00189937	0.0213825	0.0669647	0.0195425	0.383694	0.00457444	0.171797	0.00178068	0.00180021	0.00249093	0.0110469	0.00241189	0.000808781	0.00259556	0.00370034	0.00062235	0.000271305	0.000191715	0.000816501	0.000211041	0.00087008	0.00059467	0.024117
3 week	2 DM	0.00651624	0.0400003	0.0608314	0.206237	0.00224922	0.0160251	0.0655836	0.0236223	0.348754	0.00507467	0.190219	0.00215872	0.00176391	0.00221911	0.0118621	0.00286284	0.00114984	0.00407561	0.00379403	0.000808976	0.000490409	0.000364721	0.00102631	0.000346222	0.00120051	0.000763183	0.0286969
3 week	3 DM	0.00852147	0.0707581	0.0597835	0.212481	0.00146543	0.0408459	0.0423154	0.0192942	0.31776	0.0045954	0.187238	0.00128942	0.00163797	0.00272286	0.0094974	0.00444306	0.000417832	0.00460982	0.00443756	0.000376262	0.000388125	0.000361564	0.00145999	0.000536854	0.00129207	0.00146996	0.0238896
3 week	4 DM	0.00566604	0.0275119	0.0382738	0.192261	0.00177848	0.0196268	0.0602248	0.0139382	0.368328	0.00395551	0.215417	0.00159403	0.00260147	0.00293991	0.0217575	0.00483021	0.000525746	0.00726728	0.00412004	0.000396818	0.000527001	0.000352082	0.000921543	0.000415723	0.00164467	0.00312474	0.0178937
3 week	5 DM	0.00678031	0.0566085	0.0649867	0.189389	0.00179789	0.0224636	0.0596087	0.010407	0.351765	0.00382011	0.181977	0.00213556	0.0017841	0.00321806	0.0148436	0.00405703	0.000774296	0.00471284	0.00498761	0.000694825	0.00334129	0.000557255	0.00118155	0.000411066	0.00341489	0.00428331	0.0142271
3 week	5 DM	0.00718102	0.0563232	0.0650006	0.188708	0.00168861	0.0226145	0.0594238	0.00985172	0.353001	0.00384343	0.183275	0.00209623	0.00161808	0.00317828	0.0143628	0.00403955	0.000762	0.00462691	0.00484752	0.000582708	0.00312231	0.000566774	0.00122142	0.000443646	0.00325027	0.00436971	0.0136952
3 week	5 DM	0.00688568	0.0569785	0.0651889	0.188373	0.00156474	0.0224213	0.0593007	0.0100768	0.351516	0.00389772	0.182053	0.00221007	0.00170006	0.00335652	0.016415	0.00417813	0.000657265	0.00482466	0.00472028	0.000719831	0.00306973	0.000651243	0.0010963	0.000657612	0.00329167	0.00419579	0.0139745
4 week	1 DM	0.00600073	0.0332279	0.0444968	0.224923	0.00199887	0.0205703	0.0677095	0.0182827	0.381345	0.00397864	0.169763	0.00167884	0.00180751	0.00230593	0.00978299	0.00236697	0.000668017	0.0021942	0.00356933	0.000387928	0.000256074	0.000267214	0.000712273	0.000181667	0.000964552	0.00055986	0.0222613
4 week	1 DM	0.00599341	0.0327668	0.0439907	0.222248	0.00196962	0.0207105	0.0660504	0.0182092	0.384636	0.00406408	0.171145	0.00164352	0.00174351	0.00250004	0.0103121	0.00233804	0.000646158	0.00220796	0.00345505	0.000437778	0.000349793	0.000214951	0.000749606	0.000169291	0.000885268	0.000562929	0.0222733
4 week	1 DM	0.00614273	0.032878	0.0442736	0.227226	0.00206971	0.0201269	0.0691634	0.0178213	0.380033	0.00397159	0.168978	0.00168554	0.00160178	0.00284168	0.00998771	0.00199264	0.000575357	0.00208447	0.00335928	0.000344838	0.00029774	0.000221897	0.000722465	0.000168557	0.000866047	0.000565599	0.0217929
4 week	2 DM	0.00583011	0.0406977	0.0613216	0.20863	0.00201944	0.0154088	0.0637131	0.0224551	0.352008	0.00473531	0.190801	0.00192085	0.00169459	0.00228606	0.0105633	0.00283569	0.00100807	0.00371775	0.00363166	0.00068516	0.000439331	0.000341823	0.000861342	0.000399466	0.00116074	0.000833529	0.0271904
4 week	3 DM	0.00808601	0.0729463	0.0600178	0.215388	0.00154114	0.0397482	0.040591	0.0180496	0.319168	0.00412511	0.188731	0.00110755	0.00161145	0.00248572	0.00833072	0.00414481	0.000367231	0.00390086	0.00413153	0.000315894	0.000382265	0.000325628	0.0012928	0.000525826	0.00123972	0.00144619	0.0221747
4 week	4 DM	0.00576218	0.0282808	0.0382833	0.194454	0.00179049	0.0187412	0.0582927	0.0132476	0.371782	0.00369617	0.216538	0.00150813	0.00243856	0.00266666	0.0200074	0.00462574	0.000456373	0.00633722	0.00376932	0.00042788	0.000562184	0.000350408	0.000932128	0.000536144	0.00153031	0.00298325	0.0169437
4 week	5 DM	0.00491249	0.057026	0.0662926	0.19136	0.00160993	0.0223468	0.0589764	0.0102179	0.353521	0.00359307	0.182453	0.00209055	0.00164569	0.00291594	0.0141954	0.00394498	0.000722634	0.00464284	0.00479557	0.000655155	0.00299735	0.000520343	0.00112641	0.000494926	0.00273544	0.00420638	0.013811
4 week	5 DM	0.00555183	0.0574201	0.0667327	0.193221	0.00137207	0.0219182	0.0588269	0.0100376	0.35269	0.0036749	0.18181	0.00223288	0.00165368	0.00268046	0.0135676	0.00396735	0.00071013	0.00443771	0.00463582	0.000667275	0.0031298	0.000510598	0.0010235	0.000399587	0.00295831	0.0041697	0.0137125
4 week	5 DM	0.00665678	0.0555605	0.0642795	0.190331	0.00132201	0.0219981	0.0575285	0.0100813	0.356923	0.00360069	0.183688	0.00209603	0.00166142	0.00395521	0.0137622	0.00418271	0.000682819	0.00438609	0.00476412	0.000560938	0.00281405	0.00057309	0.00102714	0.000365024	0.00306203	0.00413717	0.013682

## Sheet: DMS@4C
Dried milk spot in refridgerator (4C)
Timepoint	ID	C10:0	C12:0	C14:0	C16:0	C16:1n7t	C16:1n7	C18:0	C18:1t	C18:1n9	C18:2n6t	C18:2n6	C20:0	C18:3n6	C20:1n9	C18:3n3	C20:2n6	C22:0	C20:3n6	C20:4n6	C24:0	C20:5n3	C24:1n9	C22:4n6	C22:5n6	C22:5n3	C22:6n3	TFI
Baseline	1 DM	0.00963838	0.0353392	0.0432013	0.224661	0.00179613	0.0201795	0.0664811	0.0172763	0.377516	0.00412344	0.174415	0.00137989	0.00154963	0.00228843	0.00890077	0.00196956	0.000599244	0.002068	0.00320559	0.000444193	0.000508106	0.000282224	0.000584983	0.000237692	0.000822173	0.000532617	0.0213998
Baseline	1 DM	0.00932798	0.0354803	0.0430613	0.223768	0.00195791	0.0205283	0.0656019	0.0184931	0.379779	0.00431834	0.171725	0.00153432	0.00165097	0.00200941	0.0091668	0.00200614	0.00067906	0.00219259	0.00331026	0.000353648	0.000561867	0.000248618	0.000684682	0.000171565	0.000811276	0.000577994	0.0228115
Baseline	1 DM	0.00977231	0.0352046	0.0429205	0.223568	0.00187554	0.0203712	0.0655691	0.0178622	0.380127	0.0043242	0.172212	0.00148646	0.00159181	0.00204248	0.00917867	0.00194877	0.000656748	0.00219472	0.0034763	0.000500129	0.000500654	0.000293493	0.000489566	0.000409945	0.000834078	0.000588755	0.0221864
Baseline	2 DM	0.0138921	0.0484456	0.0598454	0.208082	0.00213487	0.0155235	0.0641431	0.0230116	0.340621	0.00498686	0.186588	0.00190148	0.00170365	0.00293999	0.00985602	0.00242751	0.00112131	0.00367214	0.0035305	0.000886125	0.000970639	0.000529999	0.000674851	0.000666589	0.00103586	0.000809671	0.0279984
Baseline	3 DM	0.0196415	0.086777	0.0596983	0.214927	0.00162026	0.0385293	0.0416342	0.0188533	0.303175	0.00475809	0.179583	0.00114107	0.0013946	0.00277965	0.00707876	0.00389418	0.000540614	0.00383121	0.00394963	0.000475125	0.000701166	0.000500971	0.00110955	0.000983629	0.00106548	0.00135753	0.0236114
Baseline	4 DM	0.0121687	0.0333244	0.038725	0.194411	0.00186484	0.0197362	0.0597054	0.0142087	0.36149	0.00438327	0.211196	0.00156451	0.00248872	0.00306594	0.0192885	0.00463465	0.000538382	0.00645708	0.00369806	0.000388946	0.000744664	0.000423062	0.000693188	0.000283141	0.00151947	0.00299923	0.018592
Baseline	5 DM	0.0193768	0.0749889	0.0652385	0.189195	0.00165092	0.02154	0.057669	0.00964653	0.337232	0.0037682	0.175695	0.00189717	0.00158466	0.00377848	0.0119444	0.00362858	0.000860593	0.00396944	0.00416663	0.000590405	0.00356372	0.000503997	0.000756498	0.000336807	0.00267728	0.00374061	0.0134147
Baseline	5 DM	0.0186419	0.0768825	0.06737	0.189981	0.0014721	0.0224749	0.0593053	0.0105109	0.336515	0.00409887	0.176655	0.002572	0.00159009	0.00268838	0.00319265	0.00341064	0.000866523	0.00414409	0.00469181	0.00057968	0.00393209	0.000655627	0.000883787	0.000305934	0.00269684	0.00388226	0.0146097
Baseline	5 DM	0.0194287	0.0750225	0.0656398	0.189274	0.00166061	0.0215804	0.0578781	0.00963933	0.336725	0.00380368	0.175481	0.00186052	0.00169546	0.00328139	0.0121885	0.00352592	0.000829823	0.00392136	0.00422985	0.00062122	0.00379609	0.000529066	0.000875095	0.000237425	0.00250198	0.00377265	0.013443
Day 4	1 DM	0.0108186	0.0351003	0.0426229	0.221193	0.00149623	0.0219454	0.0715436	0.0192895	0.365682	0.00452236	0.173857	0.00184266	0.0018792	0.00302329	0.0110481	0.00235225	0.000809424	0.00256737	0.00456453	0.000387793	0.000355618	0.000191667	0.000835884	0.000237643	0.00115112	0.000683157	0.0238119
Day 4	1 DM	0.0109211	0.0357296	0.042995	0.21984	0.00156162	0.0217583	0.0705558	0.0191256	0.36641	0.00471965	0.174477	0.00176831	0.00176178	0.00287446	0.0108426	0.00223142	0.000863766	0.00262934	0.00464946	0.000370629	0.000501202	0.000146971	0.000873654	0.000267615	0.00131876	0.00080566	0.0238452
Day 4	1 DM	0.0108446	0.0351619	0.0426739	0.221078	0.00153194	0.0217535	0.0716081	0.0192456	0.365434	0.00477193	0.173705	0.00186514	0.00194776	0.00309131	0.0111114	0.00241218	0.000889878	0.00261018	0.00453833	0.000373355	0.000391429	0.000161976	0.000811363	0.000231182	0.000936676	0.000819016	0.0240175
Day 4	2 DM	0.0141996	0.0464513	0.0576437	0.206948	0.00190177	0.016578	0.0683482	0.0228857	0.333035	0.00501661	0.190183	0.00210889	0.00194457	0.00288714	0.0114943	0.00259408	0.00127529	0.0041872	0.00466453	0.000665456	0.000663139	0.000217455	0.000841736	0.000384979	0.00159396	0.00128642	0.0279024
Day 4	3 DM	0.0180564	0.0769657	0.0574215	0.213278	0.00135626	0.0399669	0.0462245	0.0186446	0.30407	0.0047417	0.18439	0.00131106	0.00155956	0.00291758	0.00821622	0.004295	0.000598902	0.00440866	0.00525445	0.000355914	0.000452982	0.000258087	0.00140327	0.00050989	0.0014649	0.00187739	0.0233863
Day 4	4 DM	0.0117433	0.0313237	0.0382907	0.196119	0.00152854	0.0202012	0.0646707	0.0144	0.350678	0.00404204	0.211937	0.0015605	0.00279602	0.00305698	0.0218141	0.00514465	0.000614863	0.00706224	0.00486811	0.000357959	0.000698662	0.000253683	0.000874845	0.000531352	0.00175594	0.00367585	0.0184421
Day 4	5 DM	0.0196455	0.0701762	0.0630837	0.192036	0.00113535	0.0221645	0.0617041	0.00925045	0.330057	0.00312441	0.179701	0.001779	0.00180741	0.00320064	0.0136921	0.00338323	0.00104588	0.00404245	0.00557627	0.000627049	0.00316961	0.000238351	0.00106107	0.000482412	0.00299519	0.00482116	0.0123749
Day 4	5 DM	0.0196448	0.0700791	0.0626009	0.191921	0.00100432	0.0225485	0.0617908	0.00920875	0.330467	0.00348064	0.180008	0.00194898	0.00169654	0.00310366	0.01321	0.00351231	0.000956289	0.00414921	0.00553744	0.000650805	0.00338653	0.000208781	0.000971826	0.000513576	0.00295099	0.00444937	0.0126894
Day 4	5 DM	0.0195496	0.0693002	0.0622211	0.192228	0.00157065	0.0223163	0.0618326	0.00903374	0.33127	0.00336519	0.180409	0.00190097	0.00178676	0.00309193	0.0131484	0.00358715	0.000768664	0.00411485	0.00560485	0.000630772	0.0033685	0.000240297	0.0010827	0.000462928	0.00295665	0.00415834	0.0123989
1 week	1 DM	0.0102824	0.0339735	0.0422915	0.222034	0.00196075	0.021964	0.0718255	0.0190345	0.366848	0.00454624	0.174657	0.0016032	0.00186974	0.0028543	0.0110311	0.00198296	0.000848897	0.0025894	0.00435605	0.000266275	0.000437276	9.68321e-05	0.000767986	0.000214975	0.00101488	0.00064879	0.0235807
1 week	1 DM	0.0101835	0.0347353	0.0421398	0.222074	0.00198039	0.0220904	0.0716471	0.0191184	0.365901	0.00460339	0.174037	0.00179277	0.00189663	0.00326494	0.011112	0.00214103	0.000778423	0.00261524	0.004506	0.000279938	0.000375164	0.00011798	0.00075944	0.000192805	0.000979927	0.000677428	0.0237218
1 week	1 DM	0.0101982	0.0337492	0.0422385	0.222819	0.00199719	0.0219109	0.0724774	0.0189338	0.365979	0.00457518	0.173683	0.00177875	0.00191274	0.00324089	0.0111549	0.00211694	0.000849207	0.00252333	0.00436581	0.000311303	0.000387605	0.000128891	0.000781464	0.000257696	0.00101042	0.000618481	0.023509
1 week	2 DM	0.013617	0.0473995	0.057825	0.208433	0.00204071	0.0163838	0.0686767	0.0230081	0.33299	0.00492612	0.189703	0.00194425	0.00188053	0.0030502	0.0113297	0.00230983	0.000666394	0.00448536	0.00441787	0.000756804	0.00057571	0.000224694	0.000950442	0.000251255	0.0012693	0.000884993	0.0279342
1 week	3 DM	0.0171396	0.0768778	0.0574667	0.213625	0.0010197	0.040145	0.0465194	0.0187966	0.304887	0.00456448	0.185009	0.00125751	0.00178496	0.00281924	0.00792518	0.00422813	0.000471396	0.00475453	0.00501358	0.000237355	0.000559589	2.96379e-05	0.00145866	0.000452916	0.00138858	0.00156808	0.0233611
1 week	4 DM	0.0111782	0.0306526	0.0385724	0.198134	0.00164608	0.0204634	0.0658167	0.0140035	0.35027	0.00400734	0.211645	0.00162747	0.00274149	0.0030802	0.0214977	0.00480593	0.000279778	0.00719844	0.00484702	0.000338419	0.000785055	3.98444e-05	0.000875795	0.000529534	0.00167653	0.00328712	0.0180109
1 week	5 DM	0.0182515	0.0695337	0.0609997	0.192921	0.00142104	0.0223639	0.0624304	0.00925562	0.331809	0.00340584	0.180979	0.00197074	0.00167649	0.00328998	0.0130832	0.00316224	0.000897943	0.00450576	0.00546059	0.000667821	0.00332999	0.000102526	0.000892633	0.000525393	0.00293857	0.00412515	0.0126615
1 week	5 DM	0.0184417	0.0697258	0.062679	0.19313	0.000981927	0.0221149	0.0623214	0.00858598	0.33173	0.00314861	0.181016	0.0020994	0.00157762	0.00314897	0.012882	0.00300571	0.000825588	0.00454959	0.00535243	0.000732337	0.00333805	0.000117071	0.00122059	0.000438243	0.00270992	0.00412698	0.0117346
1 week	5 DM	0.0187427	0.0703794	0.0631709	0.193488	0.000973659	0.0221806	0.0625574	0.00893987	0.329307	0.00334999	0.18054	0.00177267	0.00176552	0.00315612	0.0132931	0.00293963	0.000708677	0.00433445	0.0056848	0.000551158	0.00329033	0.000118423	0.0009783	0.000299967	0.00293581	0.00454109	0.0122899
2 week	1 DM	0.0101122	0.0350051	0.0417494	0.216813	0.00219336	0.0214564	0.0693979	0.0190369	0.367364	0.00566606	0.177429	0.00193056	0.00208177	0.00280611	0.0119262	0.00250371	0.000543794	0.00301058	0.00481698	0.000446189	0.000477594	0.000207521	0.000888439	0.000205317	0.0010769	0.000854925	0.024703
2 week	1 DM	0.0100241	0.035075	0.0424081	0.223335	0.00224516	0.0213173	0.0736289	0.0198628	0.362002	0.00517856	0.1728	0.00198947	0.0020219	0.00237558	0.0113393	0.00245113	0.000530682	0.00291409	0.0046806	0.00040082	0.000380892	0.000207209	0.00085786	0.000229675	0.00103385	0.000710067	0.0250414
2 week	1 DM	0.0100862	0.0351049	0.0424562	0.224014	0.00217228	0.0212303	0.0739632	0.0194594	0.361623	0.00512429	0.172502	0.00197306	0.00200006	0.00261567	0.0113016	0.00249071	0.000538545	0.00287665	0.00456902	0.000409063	0.000436919	0.000189997	0.000854531	0.000251828	0.00102894	0.000728308	0.0245837
2 week	2 DM	0.0116754	0.0457299	0.0575504	0.208056	0.0019622	0.0161957	0.0693942	0.0235345	0.33213	0.00581693	0.190759	0.00224801	0.00214479	0.00252175	0.0126373	0.00284028	0.00083623	0.00415085	0.00459412	0.000731708	0.000639936	0.000281695	0.000915875	0.000384057	0.00134928	0.000919838	0.0293514
2 week	3 DM	0.0159606	0.0768947	0.0573365	0.214171	0.00144093	0.0393551	0.0471423	0.0192099	0.303514	0.00538931	0.184491	0.00126539	0.00157118	0.0028258	0.00866839	0.00436413	0.000364604	0.00465849	0.00527199	0.000358142	0.000443058	0.000358018	0.00144863	0.000531647	0.00141533	0.00154963	0.0245992
2 week	4 DM	0.0103469	0.0313599	0.0379969	0.196775	0.00200398	0.0199375	0.0653817	0.0152855	0.349339	0.00459003	0.211926	0.00161747	0.00276832	0.00286779	0.0220371	0.00496731	0.000452555	0.00733229	0.00495323	0.000425411	0.000653481	0.000312785	0.000979848	0.000569866	0.00172412	0.00339581	0.0198755
2 week	5 DM	0.017529	0.0700081	0.0626839	0.192774	0.00154184	0.0215192	0.0628298	0.00944935	0.32817	0.0042358	0.180228	0.00201492	0.00164788	0.00307311	0.0146393	0.00372357	0.000713596	0.00453101	0.00552344	0.000621953	0.00330967	0.000396306	0.00106867	0.000573892	0.00295823	0.00423586	0.0136851
2 week	5 DM	0.0164639	0.0684512	0.0612219	0.192373	0.00139057	0.0218236	0.0624839	0.00933328	0.331961	0.00453495	0.181587	0.0021596	0.00162434	0.00311029	0.0137286	0.00391601	0.00068076	0.00451252	0.00536796	0.000610732	0.00346055	0.000495495	0.00101939	0.000683608	0.00290874	0.00409712	0.0138682
2 week	5 DM	0.0164972	0.068977	0.0618631	0.192473	0.00128778	0.0215634	0.0625379	0.00994659	0.330567	0.00434131	0.181347	0.00210966	0.00170515	0.00314717	0.0142157	0.00372174	0.000642776	0.00465472	0.00545174	0.000525709	0.00335405	0.000397591	0.000974303	0.000450003	0.00302027	0.00422824	0.0142879
3 week	1 DM	0.0100397	0.0342324	0.0422511	0.226283	0.00217662	0.0212581	0.0754261	0.0191919	0.363204	0.00477361	0.17098	0.00177778	0.0019097	0.00246122	0.0108582	0.00250232	0.000536459	0.00238191	0.00426663	0.000326059	0.000303947	0.000177226	0.000877095	0.000196962	0.000971231	0.000635828	0.0239655
3 week	1 DM	0.0101861	0.0344484	0.0420562	0.223726	0.00213646	0.0212912	0.0738077	0.0195959	0.364215	0.00487602	0.172207	0.00186251	0.00201872	0.00312073	0.0108489	0.00272912	0.000473677	0.00238245	0.00451113	0.000349441	0.000316528	0.000205376	0.00083387	0.000214502	0.000990158	0.000597359	0.0244719
3 week	1 DM	0.00995142	0.0349204	0.0420564	0.221039	0.00219924	0.0218099	0.0710131	0.0190111	0.367323	0.00497737	0.174488	0.00184906	0.00215852	0.00236812	0.0110801	0.00256894	0.000520927	0.0024557	0.0045499	0.000370926	0.000328678	0.00019291	0.000912083	0.000206763	0.000992686	0.000655182	0.0239885
3 week	2 DM	0.013349	0.0463867	0.0574085	0.208727	0.0019651	0.0162565	0.0702598	0.0230474	0.33328	0.00548629	0.188955	0.00212449	0.00200024	0.0024907	0.0114545	0.00250525	0.000956583	0.00413091	0.00428866	0.00066433	0.000376495	0.000329702	0.00118565	0.000325828	0.00123806	0.000806732	0.0285337
3 week	3 DM	0.0160215	0.0770692	0.0574145	0.214651	0.00134102	0.0395881	0.0470273	0.0187541	0.304725	0.00525457	0.18425	0.00133134	0.00176218	0.00268218	0.00832152	0.00416904	0.000332703	0.00454223	0.00507304	0.000299648	0.000378288	0.000269998	0.00163118	0.000445564	0.00127747	0.00138716	0.0240087
3 week	4 DM	0.0108969	0.0316601	0.0383864	0.196718	0.0017256	0.0201092	0.0655196	0.0141705	0.35084	0.00434683	0.211274	0.00158731	0.00287372	0.00317089	0.0213809	0.0050637	0.00051577	0.00718882	0.0049102	0.000344424	0.000599055	0.000310823	0.00109173	0.000379702	0.00165338	0.00328177	0.0185174
3 week	5 DM	0.017226	0.0685411	0.0613327	0.193121	0.00125519	0.0220123	0.0626773	0.0092726	0.332539	0.00394541	0.180475	0.00206097	0.00184493	0.00284821	0.0130958	0.00387438	0.000602445	0.00449006	0.00539222	0.000463947	0.0035054	0.000498695	0.00144371	0.000580294	0.00277739	0.00412307	0.013218
3 week	5 DM	0.0179526	0.0703856	0.0623721	0.1928	0.00096054	0.0219132	0.0630776	0.0093284	0.330532	0.00397367	0.179779	0.0019667	0.00166153	0.00297663	0.0131852	0.00395319	0.000602629	0.0043536	0.00533717	0.000460027	0.00334973	0.000445356	0.0012086	0.000415993	0.00280542	0.00420285	0.0133021
3 week	5 DM	0.0170272	0.0679312	0.0614927	0.193227	0.000961985	0.0220324	0.0632493	0.0092716	0.332708	0.0039334	0.181019	0.00201598	0.00168468	0.00275085	0.0132157	0.00401367	0.000612028	0.00432461	0.00524078	0.000527922	0.00347894	0.000556489	0.0013167	0.000372782	0.00280416	0.00423026	0.013205
4 week	1 DM	0.0108411	0.0347182	0.0428424	0.224946	0.00208678	0.0217484	0.0739509	0.0194095	0.361011	0.00485366	0.172081	0.00177337	0.00187379	0.00253744	0.0110017	0.00246155	0.000577398	0.00250682	0.00494035	0.000545371	0.000227258	0.000160382	0.000969643	0.000223942	0.00108242	0.000629976	0.0242631
4 week	1 DM	0.0102191	0.0345641	0.0436886	0.234966	0.00228127	0.020433	0.0809771	0.0195857	0.352411	0.00475869	0.165165	0.00201058	0.00183477	0.00299072	0.0105737	0.0023737	0.000747899	0.00242465	0.00445033	0.000434731	0.000238094	0.000176856	0.000826316	0.000228246	0.00103752	0.000601388	0.0243444
4 week	1 DM	0.0107951	0.0347045	0.0430435	0.228741	0.00209183	0.0214276	0.0763499	0.0197275	0.357846	0.0048724	0.169644	0.00182729	0.00185298	0.00248439	0.0108133	0.00241796	0.000698728	0.00248731	0.00444628	0.000459057	0.000208212	0.000167287	0.00106362	0.000177226	0.00104444	0.000608658	0.0245999
4 week	2 DM	0.0141203	0.0470694	0.0591068	0.210644	0.0017938	0.0158595	0.071013	0.0233903	0.327592	0.00581449	0.187476	0.00204958	0.0018943	0.00243812	0.0115661	0.00275622	0.00108971	0.00435086	0.00474241	0.000895135	0.000444434	0.000309629	0.00110962	0.00033361	0.001358	0.00078286	0.0292048
4 week	3 DM	0.0188944	0.0773944	0.0579525	0.214442	0.00183325	0.0393663	0.0471571	0.0188031	0.301434	0.00507102	0.182825	0.00124996	0.00161321	0.00278225	0.00837547	0.00458049	0.000412397	0.00449907	0.00525494	0.000369183	0.000356298	0.000368793	0.0014903	0.000535859	0.00142155	0.00151719	0.0238742
4 week	4 DM	0.0116492	0.0318569	0.0388136	0.197874	0.00179076	0.0202436	0.065788	0.0145808	0.348218	0.00436019	0.211021	0.00143259	0.00270357	0.00281085	0.0213449	0.00498229	0.000503989	0.00720625	0.00508625	0.000365485	0.000526282	0.000331644	0.000949682	0.000479247	0.00175928	0.00332159	0.018941
4 week	5 DM	0.0172106	0.0697421	0.0634735	0.194696	0.00169387	0.0217729	0.0636308	0.00960296	0.327673	0.00391258	0.178822	0.00183171	0.0017319	0.00308863	0.0131228	0.00372476	0.000799813	0.00447613	0.00565902	0.000658946	0.00308069	0.000582787	0.00112357	0.00044062	0.00328067	0.00416765	0.0135155
4 week	5 DM	0.0170507	0.0698798	0.0634345	0.194307	0.00156142	0.0219028	0.0634836	0.00965547	0.327798	0.00392953	0.179165	0.00184231	0.00168005	0.00309214	0.0132851	0.003758	0.000714357	0.00450146	0.00560086	0.000644739	0.00312999	0.00054637	0.00121151	0.000466998	0.00323446	0.00412364	0.013585
4 week	5 DM	0.0186161	0.0683738	0.0620223	0.192467	0.000944514	0.0219983	0.0626272	0.00915029	0.330476	0.00450247	0.18084	0.00196878	0.00165141	0.0030965	0.0133441	0.0037562	0.000625862	0.00456475	0.00558585	0.000547662	0.00315074	0.000496184	0.00120347	0.000459817	0.00324509	0.00428601	0.0136528

## Sheet: DMS@-20C
Dried milk spots in freezer (-20C)
Timepoint	ID	C10:0	C12:0	C14:0	C16:0	C16:1n7t	C16:1n7	C18:0	C18:1t	C18:1n9	C18:2n6t	C18:2n6	C20:0	C18:3n6	C20:1n9	C18:3n3	C20:2n6	C22:0	C20:3n6	C20:4n6	C24:0	C20:5n3	C24:1n9	C22:4n6	C22:5n6	C22:5n3	C22:6n3	TFI
Baseline	1 DM	0.00963838	0.0353392	0.0432013	0.224661	0.00179613	0.0201795	0.0664811	0.0172763	0.377516	0.00412344	0.174415	0.00137989	0.00154963	0.00228843	0.00890077	0.00196956	0.000599244	0.002068	0.00320559	0.000444193	0.000508106	0.000282224	0.000584983	0.000237692	0.000822173	0.000532617	0.0213998
Baseline	1 DM	0.00932798	0.0354803	0.0430613	0.223768	0.00195791	0.0205283	0.0656019	0.0184931	0.379779	0.00431834	0.171725	0.00153432	0.00165097	0.00200941	0.0091668	0.00200614	0.00067906	0.00219259	0.00331026	0.000353648	0.000561867	0.000248618	0.000684682	0.000171565	0.000811276	0.000577994	0.0228115
Baseline	1 DM	0.00977231	0.0352046	0.0429205	0.223568	0.00187554	0.0203712	0.0655691	0.0178622	0.380127	0.0043242	0.172212	0.00148646	0.00159181	0.00204248	0.00917867	0.00194877	0.000656748	0.00219472	0.0034763	0.000500129	0.000500654	0.000293493	0.000489566	0.000409945	0.000834078	0.000588755	0.0221864
Baseline	2 DM	0.0138921	0.0484456	0.0598454	0.208082	0.00213487	0.0155235	0.0641431	0.0230116	0.340621	0.00498686	0.186588	0.00190148	0.00170365	0.00293999	0.00985602	0.00242751	0.00112131	0.00367214	0.0035305	0.000886125	0.000970639	0.000529999	0.000674851	0.000666589	0.00103586	0.000809671	0.0279984
Baseline	3 DM	0.0196415	0.086777	0.0596983	0.214927	0.00162026	0.0385293	0.0416342	0.0188533	0.303175	0.00475809	0.179583	0.00114107	0.0013946	0.00277965	0.00707876	0.00389418	0.000540614	0.00383121	0.00394963	0.000475125	0.000701166	0.000500971	0.00110955	0.000983629	0.00106548	0.00135753	0.0236114
Baseline	4 DM	0.0121687	0.0333244	0.038725	0.194411	0.00186484	0.0197362	0.0597054	0.0142087	0.36149	0.00438327	0.211196	0.00156451	0.00248872	0.00306594	0.0192885	0.00463465	0.000538382	0.00645708	0.00369806	0.000388946	0.000744664	0.000423062	0.000693188	0.000283141	0.00151947	0.00299923	0.018592
Baseline	5 DM	0.0193768	0.0749889	0.0652385	0.189195	0.00165092	0.02154	0.057669	0.00964653	0.337232	0.0037682	0.175695	0.00189717	0.00158466	0.00377848	0.0119444	0.00362858	0.000860593	0.00396944	0.00416663	0.000590405	0.00356372	0.000503997	0.000756498	0.000336807	0.00267728	0.00374061	0.0134147
Baseline	5 DM	0.0186419	0.0768825	0.06737	0.189981	0.0014721	0.0224749	0.0593053	0.0105109	0.336515	0.00409887	0.176655	0.002572	0.00159009	0.00268838	0.00319265	0.00341064	0.000866523	0.00414409	0.00469181	0.00057968	0.00393209	0.000655627	0.000883787	0.000305934	0.00269684	0.00388226	0.0146097
Baseline	5 DM	0.0194287	0.0750225	0.0656398	0.189274	0.00166061	0.0215804	0.0578781	0.00963933	0.336725	0.00380368	0.175481	0.00186052	0.00169546	0.00328139	0.0121885	0.00352592	0.000829823	0.00392136	0.00422985	0.00062122	0.00379609	0.000529066	0.000875095	0.000237425	0.00250198	0.00377265	0.013443
Day 4	1 DM	0.0150725	0.038456	0.0431191	0.212245	0.00230057	0.0217069	0.0674554	0.018641	0.370342	0.00585147	0.172257	0.00189525	0.00193529	0.00239709	0.0108169	0.00232557	0.000719019	0.00266004	0.00447653	0.000454986	0.000754374	0.000418906	0.00088074	0.000155838	0.00173285	0.000929352	0.0244925
Day 4	1 DM	0.0132271	0.0366208	0.0416382	0.215482	0.00204325	0.0207968	0.0659029	0.0183751	0.378779	0.00492242	0.173149	0.00161386	0.00167405	0.00226237	0.0102602	0.00223312	0.000711858	0.0024143	0.0039371	0.000392691	0.000346835	0.000189844	0.00090359	0.00015282	0.00123207	0.000738123	0.0232975
Day 4	1 DM	0.0136822	0.0371297	0.0418689	0.214723	0.00205559	0.0209169	0.0659125	0.0185016	0.377484	0.00489145	0.172936	0.00175476	0.00181507	0.00222616	0.010612	0.00228928	0.000618285	0.00253571	0.00404216	0.00040483	0.000417811	0.000219793	0.000807988	0.000188676	0.0013544	0.000611441	0.0233931
Day 4	2 DM	0.0175107	0.0509687	0.0589908	0.200661	0.00184772	0.0163577	0.0650493	0.0225606	0.336976	0.00523538	0.188846	0.00200487	0.00186245	0.00253977	0.0112188	0.00235663	0.00108734	0.00420596	0.00416318	0.000872247	0.000667216	0.000274503	0.000905389	0.000353301	0.00132007	0.00116437	0.027796
Day 4	3 DM	0.0237372	0.08749	0.0598405	0.216284	0.00129522	0.0410707	0.00208899	0.0193117	0.318005	0.00523768	0.19094	0.00121534	0.00152354	0.00269447	0.00843817	0.00443796	0.000460537	0.0045202	0.00488356	0.000454538	0.000627791	0.00032955	0.00142897	0.000358482	0.0015333	0.00179238	0.0245494
Day 4	4 DM	0.0157915	0.0340143	0.0375927	0.189431	0.00181027	0.0195879	0.0594856	0.0134832	0.360191	0.00432766	0.212912	0.00144242	0.00253595	0.00271494	0.020548	0.00464677	0.00054697	0.00688947	0.00447203	0.000382074	0.000632776	0.000343627	0.000932056	0.000399754	0.00180416	0.00308162	0.0178108
Day 4	5 DM	0.0245054	0.0772039	0.0638151	0.183663	0.00143527	0.0222897	0.0582583	0.00905758	0.330238	0.00412807	0.178289	0.00196048	0.00160345	0.0029698	0.0133825	0.00354204	0.000620816	0.00441356	0.00522128	0.000808618	0.00336914	0.000522042	0.00104362	0.000365191	0.00316115	0.00413311	0.0131856
Day 4	5 DM	0.0262395	0.0763511	0.0627359	0.1826	0.00155401	0.0219626	0.0585015	0.00997731	0.330868	0.0048053	0.177238	0.00193387	0.001672	0.00295782	0.0133663	0.00355925	0.0007491	0.00451832	0.00507943	0.000677233	0.00325698	0.000432929	0.00115507	0.000335037	0.00300402	0.00446901	0.0147826
Day 4	5 DM	0.0264492	0.0763201	0.0636878	0.182751	0.00145262	0.0221379	0.0582899	0.00943064	0.330908	0.00513337	0.177148	0.00190493	0.00170715	0.00300892	0.0128837	0.00388598	0.000823305	0.00445869	0.00497972	0.000434379	0.0031856	0.000508661	0.000870842	0.000180163	0.00301749	0.0044416	0.014564
1 week	1 DM	0.0111633	0.0358784	0.041446	0.22109	0.0019692	0.0203324	0.0669186	0.0177669	0.376214	0.00440134	0.173184	0.0016288	0.00170863	0.00255997	0.0104005	0.00226264	0.000640222	0.00249933	0.00414097	0.000374095	0.000461579	0.000253956	0.00077467	0.000243281	0.00110871	0.000578542	0.0221683
1 week	1 DM	0.0113477	0.0372352	0.042576	0.219723	0.00200119	0.0207603	0.0673344	0.0181729	0.373121	0.00459642	0.172604	0.00171416	0.00183967	0.00237943	0.0105098	0.00234236	0.000783724	0.00257096	0.00425334	0.000476203	0.000510547	0.000282103	0.000833089	0.000198465	0.00116531	0.000668901	0.0227694
1 week	1 DM	0.010455	0.0361327	0.0417561	0.221462	0.00195391	0.0203372	0.0670772	0.0177029	0.376158	0.00445429	0.173066	0.001568	0.00175972	0.00236471	0.0104621	0.00222085	0.000688388	0.00246857	0.00412226	0.000417181	0.000414738	0.00021293	0.000823096	0.000234631	0.00108799	0.000599065	0.0221572
1 week	2 DM	0.0153053	0.0497079	0.0585567	0.206819	0.00194022	0.0157309	0.0657353	0.0218358	0.336007	0.00514412	0.18882	0.0019095	0.00170875	0.00233389	0.0112216	0.00259035	0.00102288	0.00415759	0.0042242	0.000783991	0.000679595	0.000345737	0.000871507	0.000330871	0.00139284	0.000824235	0.0269799
1 week	3 DM	0.0191978	0.0816745	0.0572408	0.213779	0.00177102	0.0383149	0.0442342	0.0175818	0.305122	0.00486709	0.182828	0.00125655	0.00153131	0.00269601	0.00794287	0.0041464	0.000517067	0.00428433	0.00483461	0.000422296	0.000578644	0.000361259	0.00140381	0.000542717	0.00138295	0.00148942	0.0224489
1 week	4 DM	0.0131644	0.0335579	0.0380466	0.19677	0.00186281	0.0191642	0.0620972	0.0131644	0.355109	0.00406363	0.210759	0.00149321	0.00248783	0.00304775	0.0203737	0.00471892	0.000609317	0.00687417	0.00444569	0.000432575	0.000851071	0.000358509	0.00090746	0.000621337	0.00179373	0.00322493	0.017228
1 week	5 DM	0.0209286	0.0748634	0.062916	0.188998	0.00161295	0.0213086	0.0595895	0.00894911	0.330868	0.00468615	0.178089	0.00186385	0.00153927	0.00313567	0.0129444	0.00358515	0.000800981	0.00435469	0.00530892	0.000606539	0.00359512	0.000541808	0.00101359	0.000473389	0.00306484	0.00436304	0.0136353
1 week	5 DM	0.0218054	0.0743783	0.0628609	0.189274	0.00135328	0.0215333	0.0602382	0.00900832	0.330281	0.00453744	0.177658	0.00191588	0.0014783	0.00287243	0.0129316	0.00370774	0.000802069	0.00443629	0.00505304	0.000777404	0.00347165	0.000573212	0.00108792	0.000480249	0.00319816	0.00428542	0.0135458
1 week	5 DM	0.0210097	0.0750347	0.063695	0.18975	0.00101207	0.0214033	0.0596295	0.00889503	0.330741	0.00395423	0.177899	0.00180691	0.00152033	0.00297705	0.0130548	0.00372794	0.000716105	0.00434995	0.00525642	0.000689024	0.00338599	0.00057317	0.00110672	0.000492572	0.00299759	0.00432296	0.0128493
2 week	1 DM	0.0144426	0.0386745	0.0432842	0.214809	0.00193771	0.0214687	0.0676246	0.0188226	0.371403	0.00466511	0.172409	0.00169125	0.00191883	0.00254928	0.0108663	0.00239019	0.000839461	0.00238733	0.00403447	0.0003998	0.00036741	0.000237002	0.000819932	0.000199436	0.00108616	0.000672879	0.0234877
2 week	1 DM	0.0143462	0.0388914	0.0434366	0.214668	0.0019887	0.021837	0.0680719	0.0188493	0.370522	0.00504444	0.172382	0.00177697	0.00187884	0.00239549	0.0105802	0.00228773	0.000800656	0.00244075	0.00402309	0.000406916	0.000380891	0.000248546	0.000829546	0.000153208	0.00109862	0.000660621	0.0238938
2 week	1 DM	0.0136452	0.0377116	0.0425748	0.215545	0.0020121	0.0213763	0.0677114	0.018541	0.373256	0.00477615	0.172975	0.00168037	0.00183543	0.00261577	0.0107999	0.00232939	0.000737867	0.00237912	0.00385095	0.000367926	0.000354281	0.000219705	0.000858898	0.00016793	0.00106939	0.000607715	0.0233172
2 week	2 DM	0.0192006	0.051077	0.0591254	0.201159	0.00190515	0.0162834	0.0659129	0.0228238	0.333706	0.00560824	0.188439	0.00199897	0.0018834	0.0025076	0.0114354	0.00258714	0.00114932	0.00397787	0.00401755	0.00083463	0.000558233	0.000340463	0.000883721	0.000324369	0.00147471	0.000787128	0.0284321
2 week	3 DM	0.0239293	0.0841154	0.0581	0.20812	0.00124261	0.0396329	0.0441162	0.0184076	0.302013	0.00492503	0.182192	0.00116789	0.00155692	0.00269983	0.00812024	0.00411022	0.000458445	0.00429531	0.00476776	0.000385411	0.000395914	0.000346095	0.00141511	0.000564513	0.00144922	0.00147313	0.0233326
2 week	4 DM	0.0147147	0.0345905	0.0386757	0.192228	0.00183254	0.0197695	0.0624794	0.013996	0.354052	0.00429833	0.210638	0.00143506	0.0026479	0.0029599	0.0211509	0.00485494	0.000604248	0.006869	0.00444399	0.000413159	0.000583791	0.000350503	0.000926778	0.000362068	0.00189417	0.00322871	0.0182943
2 week	5 DM	0.0253362	0.0770862	0.0638911	0.184773	0.00119511	0.0221598	0.0594476	0.0091675	0.328569	0.00399549	0.177982	0.00200379	0.00166627	0.00240609	0.0132783	0.0036617	0.00081932	0.00440718	0.00508424	0.000642332	0.00317846	0.00046169	0.000979947	0.000375081	0.00324589	0.00418675	0.013163
2 week	5 DM	0.0269924	0.0767208	0.0633971	0.184418	0.00101653	0.0223066	0.0599535	0.00936202	0.327798	0.00404333	0.177434	0.00195604	0.00154959	0.00276772	0.0133773	0.00342547	0.000813214	0.00432066	0.00513141	0.000598961	0.00320069	0.000589911	0.0010704	0.000487581	0.00312183	0.00414591	0.0134054
2 week	5 DM	0.0262139	0.0768929	0.0639104	0.184661	0.00102382	0.022404	0.0596706	0.00910663	0.328507	0.00394288	0.177479	0.00184272	0.00163718	0.00266933	0.0133089	0.00381399	0.000750352	0.00431178	0.00505306	0.000628565	0.00310697	0.000504827	0.00108026	0.0002995	0.00312437	0.0040559	0.0130495
3 week	1 DM	0.0114126	0.0375163	0.04269	0.218258	0.00184929	0.0214445	0.0692798	0.0185216	0.370224	0.00492006	0.172599	0.00174972	0.00185208	0.00290826	0.0108853	0.00257724	0.00060157	0.00265272	0.00427027	0.000364186	0.000276554	0.000393668	0.000669976	0.000349051	0.00109955	0.00063384	0.0234417
3 week	1 DM	0.0103892	0.0371595	0.0423586	0.218536	0.00203497	0.0212426	0.068866	0.018584	0.372598	0.00465287	0.173109	0.00164721	0.00183748	0.00249156	0.0109025	0.00248471	0.000689793	0.00253944	0.00425472	0.000369617	0.000287735	0.000293397	0.000697968	0.000296469	0.00103229	0.000644925	0.0232369
3 week	1 DM	0.0107665	0.0366527	0.0419541	0.217947	0.00190518	0.0212281	0.0691792	0.0184524	0.372594	0.00479111	0.173039	0.00190783	0.00181389	0.00290596	0.0109013	0.00252907	0.000762721	0.00262934	0.0042451	0.000366562	0.00025915	0.000292114	0.000773839	0.000213284	0.00128444	0.000606295	0.0232435
3 week	2 DM	0.0139491	0.0495455	0.0582869	0.204764	0.00213727	0.0160421	0.0676887	0.0229974	0.335217	0.00531372	0.189302	0.00205395	0.00177524	0.00248632	0.0115089	0.0028414	0.00110479	0.00413777	0.00414533	0.000747187	0.000397972	0.000194143	0.000796965	0.000384533	0.00139309	0.000788491	0.0283111
3 week	3 DM	0.018138	0.0822224	0.0571515	0.211432	0.00131752	0.0392319	0.0451513	0.0183399	0.304629	0.0049192	0.183265	0.00123604	0.00160575	0.00274993	0.00815649	0.00449649	0.000458018	0.00459606	0.00500183	0.00032095	0.000383	0.000418067	0.00132365	0.000547271	0.00141906	0.00148982	0.0232592
3 week	4 DM	0.0123842	0.0341041	0.0385628	0.196443	0.00160722	0.0194251	0.0644745	0.0138396	0.352486	0.00410197	0.209989	0.00141663	0.00242952	0.00286081	0.0211106	0.00518074	0.000558064	0.00703058	0.00456757	0.000370596	0.000557605	0.000304523	0.000830821	0.000503159	0.00169248	0.00316889	0.0179416
3 week	5 DM	0.0206158	0.0749374	0.0635314	0.189065	0.00104125	0.0215506	0.0611707	0.00934825	0.329217	0.00361682	0.178602	0.00209902	0.00160168	0.00323794	0.0132339	0.00389517	0.000695163	0.00440527	0.00534566	0.000683688	0.00310968	0.000322909	0.00102357	0.000367702	0.00301343	0.00426916	0.0129651
3 week	5 DM	0.0194511	0.0747161	0.0626385	0.188171	0.0013934	0.0222024	0.0615165	0.00915215	0.330856	0.00388383	0.178329	0.00201993	0.00164366	0.00339761	0.0133033	0.00399985	0.000672946	0.00457849	0.00557508	0.000545045	0.00336201	0.000383254	0.000915629	0.00024774	0.00299658	0.00404787	0.013036
3 week	5 DM	0.0206167	0.0737392	0.062422	0.188451	0.00106441	0.0220248	0.0619103	0.00929743	0.330462	0.00417836	0.178606	0.00197791	0.00167423	0.00311043	0.0132637	0.00394346	0.000732247	0.00452382	0.00536072	0.000763323	0.00302357	0.000410852	0.00129299	0.00040109	0.00286099	0.00388741	0.0134758
4 week	1 DM	0.00476009	0.0379156	0.0429283	0.220141	0.00198812	0.0213789	0.0701981	0.0191999	0.371542	0.0045422	0.17389	0.0018517	0.00185981	0.00264747	0.0103597	0.00245634	0.000698999	0.0029511	0.00440225	0.000827257	0.00064468	0.000214717	0.000862217	0.000148599	0.000965047	0.000626747	0.0237421
4 week	1 DM	0.0137604	0.037057	0.0424048	0.218757	0.00191603	0.0213198	0.0692562	0.0181007	0.36988	0.00450606	0.17271	0.00178935	0.00185299	0.00248629	0.0103037	0.00224347	0.000630254	0.00269712	0.00432827	0.000598441	0.000600268	0.000212815	0.000869133	0.0001919	0.000961818	0.000566006	0.0226068
4 week	1 DM	0.0118719	0.0376846	0.04252	0.218297	0.00191857	0.0210214	0.0692857	0.0192655	0.369905	0.00470443	0.172862	0.00180434	0.00184085	0.00257728	0.0102755	0.00234903	0.000661275	0.00272152	0.00434678	0.000712757	0.000586881	0.000228066	0.000821683	0.000154734	0.000960921	0.000621762	0.0239699
4 week	2 DM	0.0209398	0.0499295	0.0581122	0.204872	0.00157223	0.0158508	0.0679314	0.0231574	0.330609	0.00466774	0.187806	0.00206241	0.00174734	0.00243986	0.0109397	0.00252288	0.00119746	0.0042474	0.00423175	0.00110963	0.000572982	0.000265029	0.000931021	0.000297965	0.0011963	0.000789974	0.0278251
4 week	3 DM	0.0243504	0.082684	0.0571011	0.211097	0.00113687	0.0392661	0.0454344	0.0178347	0.301611	0.00469459	0.181859	0.00124781	0.00159355	0.00283174	0.00768217	0.00393324	0.000471337	0.00447107	0.00485477	0.000507718	0.00045091	0.00035767	0.0014501	0.000434829	0.00120683	0.00143718	0.0225293
4 week	4 DM	0.0136432	0.0344738	0.038582	0.196798	0.00172375	0.0196726	0.064487	0.013975	0.35156	0.00390997	0.209265	0.0017479	0.00260299	0.00294897	0.0199396	0.00470606	0.000541494	0.00709101	0.0047469	0.000415178	0.000612085	0.000354659	0.00103602	0.000477725	0.00161614	0.00307262	0.017885
4 week	5 DM	0.0174863	0.0761262	0.0637799	0.189863	0.000955612	0.0215219	0.0620139	0.00961415	0.330591	0.00317812	0.178156	0.00206041	0.00167169	0.00309461	0.0125918	0.00352757	0.00070559	0.00467562	0.00533293	0.000710035	0.00322155	0.000639692	0.00115405	0.000338476	0.00283835	0.00415239	0.0127923
4 week	5 DM	0.0267469	0.0745247	0.0622431	0.188324	0.00100177	0.0215693	0.0619346	0.0101892	0.326987	0.0032878	0.177162	0.00217305	0.00160979	0.00294664	0.0125173	0.00343581	0.000822964	0.00453307	0.00537178	0.000664701	0.00324805	0.000590528	0.0011175	0.000286716	0.00271887	0.00399286	0.013477
4 week	5 DM	0.0309986	0.0745664	0.0620936	0.187597	0.000895525	0.0212121	0.0616519	0.0104551	0.324482	0.00327877	0.17632	0.0021007	0.0016626	0.00301365	0.0124111	0.0034937	0.00082269	0.00458253	0.00533229	0.000776187	0.00330241	0.00059116	0.00111428	0.000375656	0.00279423	0.00407592	0.0137338
3 month	1 DM	0.0111968	0.0369962	0.0419571	0.218507	0.00207569	0.0212039	0.0675631	0.0182955	0.374718	0.00433621	0.172997	0.00185038	0.00180636	0.00291776	0.010539	0.00227313	0.00064376	0.00257321	0.0040436	0.000383225	0.000307984	0.000183293	0.000801974	0.000242558	0.00100804	0.000579759	0.0226317
3 month	1 DM	0.0111478	0.0364911	0.0416736	0.218093	0.00181858	0.0208807	0.067684	0.0182147	0.376208	0.00428574	0.173387	0.00165303	0.00181035	0.00292486	0.0105444	0.00228831	0.000712115	0.00260127	0.00409881	0.000331078	0.000316002	0.000175464	0.000825173	0.000233714	0.00103427	0.000566157	0.0225005
3 month	1 DM	0.0114712	0.0371158	0.0423164	0.217661	0.00170971	0.021088	0.0681518	0.0188932	0.373858	0.00424556	0.172864	0.00181963	0.00187085	0.0027985	0.0105867	0.00242565	0.000775462	0.0027052	0.00407909	0.000389306	0.00027007	0.00016514	0.000769097	0.000194197	0.00120639	0.000569878	0.0231387
3 month	2 DM	0.0154733	0.0501707	0.0582518	0.203998	0.00186463	0.0159641	0.0661895	0.0226915	0.33653	0.00485388	0.189165	0.00218731	0.00188015	0.00266999	0.011273	0.00260095	0.00118836	0.00412278	0.00399998	0.000961889	0.000437436	0.000217908	0.000816842	0.000337903	0.00141191	0.000740557	0.0275454
3 month	3 DM	0.0191606	0.0834149	0.0577261	0.210599	0.00148716	0.0391278	0.0441624	0.0180322	0.306143	0.00445005	0.182824	0.00132456	0.00155445	0.0028272	0.0078634	0.00430743	0.000419969	0.0042871	0.00470695	0.000351645	0.000316015	0.000224957	0.00132942	0.000599674	0.00147372	0.00128643	0.0224822
3 month	4 DM	0.0128263	0.0341987	0.037864	0.193202	0.00151578	0.0195767	0.0620827	0.0137031	0.357023	0.003763	0.212003	0.00163377	0.00261513	0.0029787	0.0206926	0.00501555	0.00053257	0.00696049	0.00442571	0.000427948	0.000493245	0.000234054	0.000873149	0.000522735	0.00169188	0.00314396	0.0174661
3 month	5 DM	0.02197	0.07793	0.0633711	0.186694	0.00119306	0.0215954	0.0596758	0.0092295	0.329869	0.00314605	0.178094	0.00211432	0.00167639	0.00314834	0.0131335	0.00390629	0.000592903	0.00459931	0.00521034	0.00064409	0.00304368	0.000389444	0.000986114	0.000602436	0.00315202	0.00403264	0.0123755
3 month	5 DM	0.0215777	0.0702354	0.063846	0.187641	0.00116975	0.0219386	0.060204	0.0094945	0.333888	0.00310093	0.179198	0.00200858	0.00182208	0.00333396	0.0130752	0.00392458	0.00064976	0.00513996	0.00513338	0.000778516	0.0029332	0.000407873	0.000959948	0.000401831	0.00310418	0.00403355	0.0125954
3 month	5 DM	0.0216302	0.0753852	0.0623682	0.186264	0.00177507	0.021712	0.0599174	0.00924829	0.332862	0.00333494	0.178256	0.00209377	0.00167065	0.00332444	0.0131806	0.00372987	0.000887648	0.00447843	0.00502224	0.00064153	0.00294193	0.000454604	0.00105586	0.000529216	0.00332643	0.00390888	0.0125832
6 month	1 DM	0.0106038	0.0358887	0.0426103	0.213925	0.00197119	0.0210548	0.0630456	0.0177346	0.385033	0.00470345	0.173847	0.00158685	0.00169533	0.00230907	0.0109546	0.00223473	0.000640623	0.00250914	0.00372995	0.000382699	0.000409967	0.000596013	0.000759236	0.000206826	0.000938494	0.000628389	0.0224381
6 month	1 DM	0.0097359	0.0352815	0.0428095	0.216101	0.00204856	0.0204271	0.0636518	0.0174026	0.384784	0.00446054	0.17503	0.00151138	0.00177541	0.00217209	0.0105156	0.00205041	0.000586169	0.00246291	0.00353475	0.000420114	0.000335885	0.000347561	0.000766264	0.000232619	0.000934009	0.000622502	0.0218632
6 month	1 DM	0.0106594	0.0366729	0.0434154	0.213369	0.00204788	0.0211247	0.062732	0.0174577	0.384552	0.00460389	0.173657	0.00159925	0.00180906	0.00227376	0.0108546	0.00211938	0.000631456	0.00267085	0.00362454	0.00034766	0.000334905	0.000343079	0.00106287	0.000315607	0.00104495	0.000676166	0.0220616
6 month	2 DM	0.0144623	0.0496358	0.0607284	0.197961	0.0021409	0.0163572	0.061206	0.0222681	0.343455	0.00540258	0.189642	0.00204627	0.00193983	0.00225807	0.0120364	0.00279084	0.00102831	0.00462216	0.0038269	0.000798239	0.000526599	0.000868256	0.00125988	0.000310252	0.00152191	0.000906673	0.0276707
6 month	3 DM	0.0179868	0.0843126	0.058872	0.207067	0.00151992	0.0400759	0.0399841	0.017471	0.30996	0.00478059	0.185414	0.00113583	0.001505	0.00245153	0.00833828	0.00408185	0.000482934	0.00447009	0.00422153	0.000332738	0.000404937	0.000456086	0.00154956	0.000476681	0.00123345	0.00141649	0.0222516
6 month	4 DM	0.0115256	0.0330205	0.03771	0.189572	0.00189118	0.0192974	0.05741	0.0133954	0.36533	0.00396171	0.215463	0.00146781	0.00261064	0.0026269	0.0213062	0.00465204	0.000481947	0.00691933	0.00391347	0.000343521	0.000639469	0.000309365	0.00094483	0.000371783	0.00182215	0.00301416	0.0173571
6 month	5 DM	0.0210928	0.0774055	0.0644972	0.180391	0.00156131	0.0223802	0.0556689	0.00971126	0.337926	0.00402787	0.1772	0.00189105	0.00165142	0.00308335	0.0140782	0.0038691	0.000958399	0.00464181	0.00470634	0.000614073	0.00315999	0.000661834	0.000997993	0.000396685	0.00318132	0.00424617	0.0137391
6 month	5 DM	0.0201247	0.0768664	0.0642739	0.180066	0.0014284	0.0222999	0.0560203	0.00945189	0.339273	0.00393549	0.177852	0.00192594	0.00174538	0.00324155	0.0138487	0.00403091	0.00075731	0.00508828	0.00475624	0.00053861	0.00321796	0.000430951	0.00104737	0.000657439	0.00294645	0.00417511	0.0133874
6 month	5 DM	0.0205706	0.0774223	0.0648412	0.180417	0.00154673	0.022522	0.055797	0.00934739	0.337879	0.00368987	0.177636	0.00201119	0.00164557	0.00327675	0.013814	0.00382346	0.000800859	0.00468216	0.00479531	0.00053904	0.0031652	0.000604863	0.00102522	0.000602898	0.00301406	0.0045311	0.0130373
9 month	1 DM	0.00949111	0.0371437	0.0416986	0.211465	0.00213631	0.0208776	0.0634684	0.0180687	0.386152	0.00473441	0.1757	0.00158702	0.00185907	0.00209308	0.0111058	0.00219149	0.000793053	0.00231942	0.00374248	0.000368735	0.000329058	0.000224985	0.00078542	0.000168677	0.000972742	0.000524565	0.0228031
9 month	1 DM	0.00948975	0.0371978	0.0418999	0.210983	0.0021845	0.0209206	0.0631391	0.0180872	0.386635	0.00471034	0.175701	0.00151437	0.00186276	0.00223647	0.0110307	0.00207173	0.000858752	0.00235943	0.00384477	0.000319205	0.000293092	0.000190921	0.000824803	0.000163543	0.000925944	0.000554999	0.0227975
9 month	1 DM	0.00986993	0.0372732	0.0420196	0.211284	0.00216019	0.0210382	0.0635219	0.018186	0.385501	0.00463849	0.174892	0.00159134	0.00185719	0.00228509	0.0111441	0.00220459	0.000780657	0.00237442	0.00388529	0.000347114	0.000359772	0.000198826	0.000833657	0.000208505	0.00091204	0.000632819	0.0228245
9 month	2 DM	0.0118199	0.0503742	0.0587025	0.195436	0.00225389	0.01628	0.0616073	0.0224053	0.347237	0.00521754	0.193032	0.00196815	0.00190259	0.00236613	0.0123905	0.00283309	0.00129941	0.00394866	0.00413614	0.000700426	0.000563391	0.000276633	0.000949806	0.00026071	0.00131775	0.000720559	0.0276228
9 month	3 DM	0.0170092	0.0851343	0.0573118	0.20295	0.00153829	0.0397749	0.0407999	0.0179774	0.31255	0.00481588	0.186649	0.00116215	0.00159901	0.00261614	0.00891577	0.00403242	0.000619118	0.0043169	0.00462132	0.000339988	0.000376923	0.000353957	0.00150734	0.000412491	0.00126816	0.00134805	0.0227933
9 month	4 DM	0.0100893	0.0331003	0.037211	0.187169	0.00181142	0.0193223	0.0576032	0.0135224	0.368042	0.00387203	0.217127	0.00140146	0.00267519	0.0025565	0.0213163	0.00468684	0.000623342	0.00661672	0.00416745	0.000302932	0.000444325	0.000369228	0.000964451	0.000440345	0.00158035	0.00298477	0.0173944
9 month	5 DM	0.0176803	0.0774534	0.0640049	0.178188	0.00132413	0.0225114	0.0565498	0.00954507	0.339965	0.00404113	0.18008	0.00192813	0.00164183	0.00293436	0.0149853	0.00389105	0.000873919	0.00444799	0.00520062	0.000471749	0.00314791	0.000542452	0.00108483	0.00025709	0.00312738	0.00412149	0.0135862
9 month	5 DM	0.0183047	0.077251	0.0639447	0.178542	0.00139104	0.0220303	0.0559418	0.00944518	0.341231	0.0037889	0.18003	0.00178315	0.00170339	0.00297297	0.0150988	0.00383447	0.000865027	0.00440414	0.00487401	0.000504735	0.00313515	0.000357295	0.00119094	0.000308998	0.00291458	0.00415113	0.0132341
9 month	5 DM	0.0186479	0.0750964	0.0645026	0.177056	0.00153685	0.0220452	0.0569163	0.0102144	0.338183	0.00550682	0.177543	0.00183799	0.001738	0.00316336	0.0156846	0.00539445	0.00111124	0.00638045	0.00462197	0.000323913	0.00295851	0.000159497	0.00115705	0.000518575	0.00346704	0.00423539	0.0157212
1 year	1 DM	0.00874631	0.0368396	0.0428056	0.211918	0.00167548	0.0206286	0.0620197	0.0180501	0.387804	0.00441166	0.175695	0.00161494	0.00178396	0.00264106	0.0103599	0.00235422	0.000507724	0.00245531	0.00359365	0.000400141	0.000387427	0.000231755	0.000796397	0.000402747	0.00100396	0.000872598	0.0224618
1 year	1 DM	0.00924557	0.0362051	0.0426059	0.213716	0.00176786	0.0203195	0.0625318	0.0170553	0.38783	0.00416219	0.176364	0.00142107	0.00181699	0.00269138	0.01017	0.0022918	0.000463122	0.00240988	0.00341454	0.000352629	0.000343121	0.000238248	0.000792866	0.000255519	0.000910739	0.00062374	0.0212175
1 year	1 DM	0.00913411	0.0358526	0.0421952	0.214745	0.00188856	0.0203366	0.0631234	0.0167535	0.387783	0.00415994	0.176222	0.001607	0.00176362	0.00266736	0.0100899	0.00187339	0.000590052	0.00231383	0.00341041	0.000392192	0.000309734	0.000208408	0.000769157	0.00029506	0.000920101	0.000595142	0.0209134
1 year	2 DM	0.0120696	0.0495995	0.0599638	0.196895	0.00208409	0.0159396	0.0605127	0.0217137	0.34822	0.00484169	0.19174	0.00207394	0.00202258	0.00278544	0.0113116	0.00409973	0.000894286	0.00425399	0.00370856	0.000821406	0.000538443	0.000270899	0.00102675	0.000773946	0.00111615	0.000723617	0.0265554
1 year	3 DM	0.0158037	0.084823	0.0588804	0.206196	0.00141703	0.039343	0.0393488	0.0174572	0.313205	0.00425457	0.187753	0.00112323	0.00160065	0.00261862	0.00772029	0.00419965	0.000382121	0.00410377	0.00411702	0.000400693	0.0003702	0.000344151	0.00141455	0.000611965	0.00115324	0.00135714	0.0217117
1 year	4 DM	0.00941842	0.0319593	0.0378734	0.188655	0.00166973	0.0188834	0.0569163	0.0118376	0.369791	0.00361559	0.219961	0.00141778	0.00253627	0.00274284	0.0204082	0.00453094	0.000454514	0.00632949	0.00367176	0.000384635	0.000524029	0.000332441	0.000917501	0.000615686	0.00162545	0.00292691	0.0154532
1 year	5 DM	0.0176155	0.0773389	0.0655578	0.180143	0.00165044	0.0222688	0.0548905	0.00915086	0.340781	0.00355271	0.179022	0.00198283	0.00176497	0.00296818	0.0134588	0.00362623	0.000657398	0.00486314	0.00478629	0.000691136	0.00327517	0.000539875	0.00118627	0.000852074	0.0030401	0.00433494	0.0127036
1 year	5 DM	0.0155873	0.0787795	0.0667837	0.180006	0.000912668	0.022081	0.0554182	0.00945936	0.340641	0.00360948	0.178584	0.00189253	0.00175809	0.00293907	0.0133679	0.00395036	0.00122523	0.00486518	0.00458129	0.000560878	0.00316137	0.000575123	0.00103888	0.0010388	0.00324991	0.00393226	0.0130688
1 year	5 DM	0.017092	0.0777448	0.0652436	0.179067	0.00164095	0.0221718	0.0547493	0.00958489	0.34242	0.00356146	0.179331	0.00218858	0.00170833	0.00301457	0.0130616	0.00335655	0.000760184	0.00445878	0.00464072	0.000701179	0.00304149	0.000627609	0.00119183	0.000915361	0.0035432	0.0041836	0.0131464
1.5 years	1 DM	0.00656042	0.0334233	0.0423016	0.218861	0.00186564	0.0208906	0.0690256	0.018649	0.381761	0.0040971	0.172831	0.00175158	0.00157899	0.00244876	0.0102637	0.00231403	0.000756743	0.0024859	0.00413295	0.000589566	0.000391093	0.000213863	0.000878673	0.00024807	0.00106174	0.000618033	0.0227461
1.5 years	1 DM	0.00657263	0.0328278	0.0417329	0.22048	0.00200588	0.0206051	0.0680952	0.0185858	0.383369	0.00414466	0.17301	0.00159124	0.0015115	0.00232908	0.0101235	0.00232761	0.000665551	0.00251024	0.00413115	0.000383794	0.000244317	0.00017639	0.000776142	0.000194775	0.000935089	0.000669915	0.0227305
1.5 years	1 DM	0.00745786	0.0324241	0.0417713	0.22045	0.00189244	0.0206453	0.0682103	0.0183282	0.384241	0.00363406	0.172425	0.00163911	0.00160317	0.00232237	0.0100154	0.00231618	0.000678845	0.00248877	0.00412283	0.000366152	0.000319176	0.000159788	0.000768487	0.000216122	0.00100447	0.000500371	0.0219623
1.5 years	2 DM	0.00699034	0.0434686	0.0592295	0.20703	0.00187107	0.016283	0.0677762	0.0230771	0.344405	0.0045072	0.190983	0.00201708	0.00142922	0.00242975	0.0112317	0.0026023	0.00104566	0.00388132	0.00437177	0.000787587	0.000635491	0.000402356	0.00107494	0.000331456	0.00143421	0.000704001	0.0275843
1.5 years	3 DM	0.0109237	0.0726189	0.0572134	0.213002	0.00120419	0.039503	0.0439874	0.0182054	0.31855	0.00447484	0.187686	0.00114803	0.0015043	0.00265574	0.00781829	0.00427357	0.000414897	0.00434035	0.00486725	0.000326488	0.000391167	0.000295774	0.00147516	0.000360174	0.00129393	0.0014656	0.0226803
1.5 years	4 DM	0.00600805	0.0285127	0.0369088	0.194076	0.00157665	0.0193908	0.0613199	0.0131868	0.368832	0.00379178	0.215756	0.00139885	0.00233695	0.00260278	0.0202419	0.00479754	0.000542277	0.0066846	0.00443611	0.000386188	0.000594966	0.00035963	0.000917765	0.000472475	0.0017166	0.0031518	0.0169786
1.5 years	5 DM	0.0103564	0.0667087	0.0631414	0.190437	0.00147609	0.0219057	0.0617171	0.00931594	0.343907	0.00343878	0.181609	0.00153086	0.00140549	0.00281976	0.0128949	0.00376446	0.000624871	0.0042209	0.00553564	0.000469554	0.00329125	0.000442554	0.00129085	0.000352347	0.00309625	0.00424762	0.0127547
1.5 years	5 DM	0.00946041	0.0666747	0.0625021	0.19037	0.00105531	0.0220283	0.0613005	0.00927184	0.344938	0.00336806	0.180874	0.00202779	0.00161528	0.00308512	0.0132048	0.00373195	0.000841302	0.00434571	0.00569045	0.000610055	0.003376	0.000543554	0.00133539	0.000465452	0.00283332	0.0044509	0.0126399
1.5 years	5 DM	0.010839	0.0660443	0.0619284	0.190343	0.000990481	0.0217377	0.0609933	0.00970239	0.344091	0.00309037	0.182167	0.0019953	0.00174665	0.00304259	0.0131454	0.00371632	0.00079725	0.00404724	0.00568416	0.000571642	0.00365661	0.000648336	0.00131111	0.000472895	0.00310149	0.00413524	0.0127928
2 years	1 DM	0.00797452	0.0372008	0.0412893	0.204273	0.00163647	0.0220578	0.0610207	0.0184228	0.393863	0.00492118	0.177967	0.00152052	0.00169305	0.00244912	0.0110159	0.00211457	0.000718201	0.00251701	0.00418823	0.000222692	0.000324414	0.000144575	0.000752487	0.000183247	0.00100044	0.000529907	0.023344
2 years	1 DM	0.00797027	0.0360916	0.0409793	0.215364	0.00194385	0.0205317	0.0645525	0.0174736	0.390734	0.00420944	0.173227	0.00155148	0.00159176	0.00226638	0.0100746	0.00205283	0.000555318	0.0022148	0.00354541	0.000272051	0.000323999	0.000149883	0.000773924	0.000110489	0.000931643	0.000507401	0.021683
2 years	1 DM	0.00847457	0.0377939	0.0413739	0.210414	0.00186121	0.0213545	0.0632813	0.0182179	0.391124	0.00421491	0.17416	0.0015709	0.00165283	0.00224153	0.0104249	0.00197985	0.0006391	0.00231682	0.00379229	0.000338924	0.000321554	0.000121121	0.000801747	0.00012661	0.00093251	0.000470386	0.0224328
2 years	2 DM	0.0107121	0.0504029	0.0591135	0.197211	0.00206279	0.0161635	0.0623555	0.0220843	0.350237	0.00453358	0.191722	0.00186757	0.0016373	0.00240527	0.0114613	0.00252091	0.00102298	0.00404984	0.00400847	0.000756102	0.000566921	0.000251386	0.000801989	0.000266753	0.00101172	0.000772203	0.0266179
2 years	3 DM	0.0138039	0.0834857	0.0582151	0.202499	0.00142773	0.0399601	0.0408608	0.0179397	0.31771	0.00442958	0.187682	0.001155	0.00154564	0.00251577	0.00807649	0.00399549	0.000437787	0.00419269	0.00463559	0.000310063	0.000453798	0.000294907	0.00145917	0.000412535	0.00113507	0.00136679	0.0223693
2 years	4 DM	0.00840866	0.0325887	0.0367975	0.185601	0.00185401	0.0196163	0.057231	0.0133437	0.372745	0.00382538	0.2172	0.0014495	0.00258277	0.00274815	0.0209174	0.00463692	0.000531348	0.00665951	0.00417225	0.000354666	0.000637129	0.000321699	0.000966581	0.00039947	0.00139977	0.00301215	0.0171691
2 years	5 DM	0.0128526	0.0762233	0.0627975	0.180366	0.00134024	0.0225355	0.0585559	0.00970363	0.343002	0.00329769	0.18109	0.00207566	0.00127656	0.00312164	0.0141883	0.0036427	0.000990465	0.00477889	0.00526977	0.000510688	0.0034181	0.00042724	0.00113656	0.000296855	0.00283864	0.00426367	0.0130013
2 years	5 DM	0.0157993	0.0760579	0.0628104	0.180678	0.00159878	0.0224054	0.0578175	0.00979857	0.343536	0.0035521	0.179324	0.00191491	0.00163676	0.00277346	0.0143672	0.00355978	0.000863333	0.00445595	0.00503835	0.000478761	0.00314633	0.000287546	0.00113008	0.000287372	0.00266244	0.00401981	0.0133507
2 years	5 DM	0.0144149	0.0772735	0.0623536	0.180459	0.0014272	0.0225837	0.0577155	0.00928761	0.344205	0.00307957	0.180336	0.0020048	0.0016253	0.00287595	0.013589	0.00353297	0.000833384	0.0043768	0.00497329	0.000462173	0.00326947	0.000609407	0.00104973	0.000407946	0.00272969	0.00452464	0.0123672
2.5 years	1 DM	0.00980022	0.0353822	0.0452317	0.224158	0.00167796	0.0217086	0.0710682	0.0187228	0.367686	0.00418106	0.169588	0.00182413	0.00177869	0.00320443	0.0101521	0.00208833	0.000916208	0.00253117	0.00441622	0.000505786	0.000359754	0.000198321	0.000850459	0.00023408	0.00109378	0.000641633	0.0229039
2.5 years	1 DM	0.00839954	0.0353636	0.0449373	0.222759	0.00162095	0.0218598	0.0706117	0.0188038	0.369797	0.00418188	0.170836	0.00176554	0.00175999	0.00327016	0.0103352	0.00195021	0.000954366	0.00256189	0.00444703	0.000410575	0.000300427	0.000242258	0.000927287	0.000259061	0.00102532	0.000619671	0.0229857
2.5 years	1 DM	0.00858788	0.0350228	0.0447856	0.224105	0.00170333	0.0215284	0.0714183	0.0188189	0.369144	0.0040731	0.170164	0.00179409	0.0016746	0.00327773	0.0101831	0.00195049	0.000993119	0.00255005	0.00443294	0.000344239	0.000335211	0.000249773	0.000892461	0.000284178	0.00103818	0.000647951	0.022892
2.5 years	2 DM	0.0130275	0.0448981	0.0601449	0.203188	0.00166195	0.016394	0.0665832	0.0223514	0.338012	0.00473768	0.191701	0.00196358	0.00195707	0.00350899	0.0111504	0.00237475	0.00126114	0.00431081	0.00493419	0.000871673	0.000595535	0.000355538	0.00108522	0.000470387	0.00164871	0.000812084	0.0270891
2.5 years	3 DM	0.0176582	0.075447	0.0619104	0.21426	0.00102182	0.0402014	0.0456026	0.0182112	0.305219	0.0040111	0.181911	0.0012949	0.00165522	0.0030683	0.00787268	0.00401218	0.000678806	0.00438267	0.00528036	0.000447668	0.000454263	0.000420625	0.00146997	0.000587652	0.00149269	0.00142798	0.0222223
2.5 years	4 DM	0.0169516	0.0306838	0.0401418	0.195989	0.00135642	0.0198738	0.0632536	0.0137224	0.35315	0.00359626	0.208885	0.00148085	0.00270136	0.00340658	0.0200953	0.0043581	0.000685806	0.00693518	0.00501669	0.000453063	0.000595225	0.000338293	0.000973479	0.000551255	0.00173729	0.00306703	0.0173187
2.5 years	5 DM	0.0184617	0.0681496	0.0641614	0.189478	0.000836212	0.0219705	0.0612067	0.00933923	0.334647	0.00308053	0.180304	0.00189763	0.00160389	0.0034979	0.0129935	0.00316691	0.00102531	0.00452126	0.00576799	0.000546321	0.0034431	0.000735657	0.0011439	0.000541622	0.00321819	0.00426171	0.0124198
2.5 years	5 DM	0.0107204	0.070397	0.0661318	0.192876	0.00104344	0.0218849	0.061615	0.00920956	0.335393	0.00326118	0.180389	0.0015932	0.00161231	0.00347101	0.0128717	0.00296836	0.00078738	0.00453452	0.00599554	0.00056804	0.00324993	0.000588102	0.00116225	0.000460589	0.00309364	0.004123	0.0124707
2.5 years	5 DM	0.0345792	0.0676243	0.0634984	0.186914	0.0010486	0.0215427	0.0603879	0.00896866	0.328014	0.00309089	0.177108	0.00179478	0.00154957	0.0034033	0.0127468	0.00319425	0.000902366	0.00462008	0.00608941	0.00050954	0.00303322	0.000485446	0.00108288	0.000505699	0.00322374	0.00408231	0.0120596
3 years	1 DM	0.0107779	0.0346897	0.0433767	0.228693	0.00173527	0.0205242	0.0710042	0.0186612	0.370761	0.00435887	0.165722	0.00178769	0.00176532	0.0026754	0.00982405	0.00302194	0.000806686	0.00232081	0.00380749	0.000507141	0.000397976	0.000347915	0.000793956	0.000125243	0.000995044	0.000518976	0.0230201
3 years	1 DM	0.0103019	0.0343429	0.0425325	0.230266	0.00171083	0.0201058	0.071741	0.0188113	0.371878	0.00459737	0.164755	0.00186301	0.00165027	0.00264315	0.00985866	0.00271056	0.000832346	0.00227578	0.00362229	0.000426128	0.000392836	0.000389488	0.000718707	0.000141134	0.000916283	0.000517403	0.0234087
3 years	1 DM	0.0103441	0.0343401	0.04324	0.230903	0.00169995	0.0204736	0.0717473	0.0185511	0.371355	0.00420989	0.164388	0.00185428	0.00163683	0.00263451	0.00976621	0.00262031	0.000732404	0.00222497	0.00367597	0.00041618	0.000337667	0.000343259	0.000787318	0.000226402	0.000956479	0.000535116	0.022761
3 years	2 DM	0.013478	0.0442424	0.0573333	0.205906	0.00199202	0.0161235	0.0667339	0.0224624	0.342018	0.00479582	0.189041	0.00210716	0.0019496	0.00286984	0.0111265	0.00324949	0.00113908	0.00406332	0.00422439	0.000842309	0.000560928	0.00047485	0.000861331	0.000339161	0.00134222	0.000723842	0.0272582
3 years	3 DM	0.0143139	0.0746007	0.0574874	0.216368	0.00113873	0.0397461	0.0439041	0.0181172	0.311419	0.00447406	0.185052	0.00127822	0.00151593	0.00296004	0.00777335	0.00439887	0.000512862	0.00418508	0.0047031	0.000474123	0.000440552	0.000495547	0.00146387	0.000460593	0.00128967	0.0014263	0.0225912
3 years	4 DM	0.00945543	0.0292848	0.0389688	0.197885	0.00149112	0.0195137	0.0620365	0.0132874	0.361268	0.0039514	0.21224	0.0015186	0.00254252	0.00290332	0.0200473	0.0049419	0.000559413	0.00641186	0.00416851	0.000407457	0.000650293	0.000421758	0.000911561	0.000452966	0.0016303	0.00305076	0.0172388
3 years	5 DM	0.0176142	0.0701413	0.0642069	0.191128	0.0018095	0.0217807	0.0632907	0.00946628	0.335518	0.00384287	0.174632	0.00212054	0.00161268	0.00364615	0.0126877	0.00389794	0.000918922	0.00415816	0.00469162	0.000725651	0.00309248	0.000959414	0.000933558	0.000312369	0.00304214	0.00376918	0.0133091
3 years	5 DM	0.0175964	0.0683745	0.0636679	0.193869	0.00107139	0.0219516	0.0626252	0.00975983	0.33514	0.00334528	0.174656	0.0021406	0.00173806	0.00370377	0.0127976	0.0038669	0.00106743	0.00423522	0.00498658	0.000759542	0.00314579	0.000886248	0.00107816	0.000439871	0.00319212	0.00390475	0.0131051
3 years	5 DM	0.0177056	0.0695464	0.0646223	0.194467	0.000950798	0.0217497	0.0631788	0.00939834	0.333949	0.00299171	0.173819	0.00209311	0.0015765	0.00362329	0.0127247	0.00443572	0.000997473	0.00413638	0.00492241	0.000945608	0.00296428	0.000785586	0.000988484	0.000418684	0.00289684	0.00411307	0.01239

## Sheet: DMS@-80C
Dried milk spot in -80 freezer
Timepoint	ID	C10:0	C12:0	C14:0	C16:0	C16:1n7t	C16:1n7	C18:0	C18:1t	C18:1n9	C18:2n6t	C18:2n6	C20:0	C18:3n6	C20:1n9	C18:3n3	C20:2n6	C22:0	C20:3n6	C20:4n6	C24:0	C20:5n3	C24:1n9	C22:4n6	C22:5n6	C22:5n3	C22:6n3	O3I	TFI
Baseline	1 DM	0.00963838	0.0353392	0.0432013	0.224661	0.00179613	0.0201795	0.0664811	0.0172763	0.377516	0.00412344	0.174415	0.00137989	0.00154963	0.00228843	0.00890077	0.00196956	0.000599244	0.002068	0.00320559	0.000444193	0.000508106	0.000282224	0.000584983	0.000237692	0.000822173	0.000532617	0.00104072	0.0213998
Baseline	1 DM	0.00932798	0.0354803	0.0430613	0.223768	0.00195791	0.0205283	0.0656019	0.0184931	0.379779	0.00431834	0.171725	0.00153432	0.00165097	0.00200941	0.0091668	0.00200614	0.00067906	0.00219259	0.00331026	0.000353648	0.000561867	0.000248618	0.000684682	0.000171565	0.000811276	0.000577994	0.00113986	0.0228115
Baseline	1 DM	0.00977231	0.0352046	0.0429205	0.223568	0.00187554	0.0203712	0.0655691	0.0178622	0.380127	0.0043242	0.172212	0.00148646	0.00159181	0.00204248	0.00917867	0.00194877	0.000656748	0.00219472	0.0034763	0.000500129	0.000500654	0.000293493	0.000489566	0.000409945	0.000834078	0.000588755	0.00108941	0.0221864
Baseline	2 DM	0.0138921	0.0484456	0.0598454	0.208082	0.00213487	0.0155235	0.0641431	0.0230116	0.340621	0.00498686	0.186588	0.00190148	0.00170365	0.00293999	0.00985602	0.00242751	0.00112131	0.00367214	0.0035305	0.000886125	0.000970639	0.000529999	0.000674851	0.000666589	0.00103586	0.000809671	0.00178031	0.0279984
Baseline	3 DM	0.0196415	0.086777	0.0596983	0.214927	0.00162026	0.0385293	0.0416342	0.0188533	0.303175	0.00475809	0.179583	0.00114107	0.0013946	0.00277965	0.00707876	0.00389418	0.000540614	0.00383121	0.00394963	0.000475125	0.000701166	0.000500971	0.00110955	0.000983629	0.00106548	0.00135753	0.00205869	0.0236114
Baseline	4 DM	0.0121687	0.0333244	0.038725	0.194411	0.00186484	0.0197362	0.0597054	0.0142087	0.36149	0.00438327	0.211196	0.00156451	0.00248872	0.00306594	0.0192885	0.00463465	0.000538382	0.00645708	0.00369806	0.000388946	0.000744664	0.000423062	0.000693188	0.000283141	0.00151947	0.00299923	0.00374389	0.018592
Baseline	5 DM	0.0193768	0.0749889	0.0652385	0.189195	0.00165092	0.02154	0.057669	0.00964653	0.337232	0.0037682	0.175695	0.00189717	0.00158466	0.00377848	0.0119444	0.00362858	0.000860593	0.00396944	0.00416663	0.000590405	0.00356372	0.000503997	0.000756498	0.000336807	0.00267728	0.00374061	0.00730433	0.0134147
Baseline	5 DM	0.0186419	0.0768825	0.06737	0.189981	0.0014721	0.0224749	0.0593053	0.0105109	0.336515	0.00409887	0.176655	0.002572	0.00159009	0.00268838	0.00319265	0.00341064	0.000866523	0.00414409	0.00469181	0.00057968	0.00393209	0.000655627	0.000883787	0.000305934	0.00269684	0.00388226	0.00781435	0.0146097
Baseline	5 DM	0.0194287	0.0750225	0.0656398	0.189274	0.00166061	0.0215804	0.0578781	0.00963933	0.336725	0.00380368	0.175481	0.00186052	0.00169546	0.00328139	0.0121885	0.00352592	0.000829823	0.00392136	0.00422985	0.00062122	0.00379609	0.000529066	0.000875095	0.000237425	0.00250198	0.00377265	0.00756874	0.013443
1 month	1 DM	0.00989162	0.0334876	0.041225	0.216306	0.00161569	0.0201491	0.0624358	0.0167734	0.39223	0.0042353	0.174573	0.00161437	0.00168923	0.00217003	0.0100428	0.00216056	0.000697131	0.00241242	0.00320539	0.000310982	0.000316498	0.000189704	0.000749565	0.000169514	0.000849089	0.000500229	0.000816727	0.0210087
1 month	1 DM	0.00987066	0.0336133	0.0413782	0.216185	0.00171237	0.0203664	0.0620651	0.0171978	0.391758	0.00427864	0.17476	0.00151483	0.00165974	0.00214312	0.00993991	0.00204784	0.000650311	0.00242528	0.00332171	0.000321905	0.000256437	0.000166327	0.000756935	0.000212046	0.000910851	0.000487525	0.000743962	0.0214764
1 month	1 DM	0.0104549	0.0348697	0.0421969	0.214362	0.00160658	0.0208695	0.0626612	0.0182391	0.389892	0.00440495	0.172614	0.00161795	0.00167133	0.00227053	0.0103325	0.00212146	0.000681607	0.00252832	0.00332048	0.000476734	0.000292979	0.000197212	0.000826182	0.000152001	0.000892106	0.000447885	0.000740864	0.0226441
1 month	2 DM	0.0140818	0.0482132	0.0591373	0.201041	0.00177634	0.0162811	0.0604271	0.0213417	0.349625	0.00481011	0.191028	0.00182592	0.00156086	0.00229883	0.010814	0.00262435	0.00110593	0.00409897	0.00334401	0.00075958	0.000376774	0.000296789	0.000855435	0.000319406	0.00125978	0.000697203	0.00107398	0.0261519
1 month	3 DM	0.0180698	0.0812268	0.0583169	0.208748	0.00131639	0.0396863	0.040038	0.0178673	0.31435	0.00466486	0.18514	0.0011154	0.0014535	0.00256745	0.0077995	0.00398133	0.000482814	0.00422381	0.00386517	0.000554695	0.000337899	0.00025493	0.00128085	0.000347695	0.0011002	0.00121109	0.00154899	0.0225322
1 month	4 DM	0.0118338	0.0315543	0.0375143	0.189243	0.00135364	0.0189557	0.0555685	0.0127999	0.372576	0.00378645	0.217185	0.00135507	0.00233941	0.00254357	0.020053	0.00442238	0.00042641	0.00634903	0.00360062	0.000265703	0.000495383	0.000268037	0.000860373	0.000407182	0.00143753	0.00280473	0.00330011	0.0165864
1 month	5 DM	0.0222629	0.0742299	0.0657852	0.180179	0.00108052	0.0225149	0.0568491	0.00944236	0.339855	0.00406272	0.176804	0.00216556	0.00180349	0.00303271	0.013557	0.00367161	0.000982692	0.00461918	0.0045022	0.000597624	0.0031494	0.000470397	0.000963376	0.000601617	0.00291334	0.00390455	0.00705395	0.0135051
1 month	5 DM	0.0212805	0.0746176	0.0654005	0.181051	0.000970828	0.0220564	0.0560072	0.00926433	0.341775	0.00376808	0.177782	0.00191922	0.00165885	0.00300599	0.013343	0.00352803	0.000737175	0.00447829	0.00505328	0.00055372	0.00300653	0.000620864	0.00098762	0.000500952	0.00273838	0.003894	0.00690053	0.0130324
1 month	5 DM	0.0209195	0.0752783	0.0658525	0.182037	0.00120606	0.0220602	0.054852	0.00911143	0.342362	0.00399307	0.177418	0.0018163	0.0014406	0.00292719	0.0131148	0.00359446	0.00068243	0.00438264	0.00481177	0.000572742	0.00288538	0.000451056	0.00105607	0.000512028	0.00285763	0.00380522	0.0066906	0.0131045
3 month	1 DM	0.010192	0.0351633	0.0418886	0.215665	0.00200727	0.0204527	0.0635286	0.0173602	0.38776	0.004285	0.174445	0.00149885	0.00170819	0.00235554	0.00976872	0.00199226	0.00068308	0.00240312	0.00361364	0.000273162	0.000269911	0.000201573	0.000778885	0.000225503	0.000949103	0.000531028	0.000800939	0.0216452
3 month	1 DM	0.00644542	0.036583	0.0425419	0.215645	0.00184519	0.0206555	0.0638917	0.0176968	0.388319	0.00442082	0.174075	0.00156199	0.00166925	0.00249925	0.00994947	0.002139	0.000646082	0.00237488	0.00366903	0.000313456	0.000300793	0.000198129	0.000763965	0.00019966	0.00098698	0.000608172	0.000908965	0.0221176
3 month	1 DM	0.0098548	0.0350934	0.0417915	0.215769	0.00199118	0.0205508	0.0635341	0.0176118	0.387872	0.00424706	0.174139	0.00155541	0.00159857	0.00271882	0.00983529	0.00214403	0.000572106	0.00233086	0.00354967	0.000324392	0.000274979	0.000183684	0.000764493	0.000250832	0.000904761	0.000537824	0.000812803	0.0218589
3 month	2 DM	0.0122227	0.0511189	0.0605826	0.199738	0.00169812	0.0163598	0.0631571	0.0227188	0.344028	0.00518754	0.190018	0.00185813	0.00170264	0.00270518	0.0109732	0.00250256	0.00106288	0.00400684	0.00382956	0.0006135	0.000483201	0.000504162	0.000834535	0.000297717	0.00118149	0.000614863	0.00109806	0.0279063
3 month	3 DM	0.0176931	0.0816214	0.058624	0.209088	0.00137219	0.0396594	0.0409692	0.0175612	0.311634	0.00480079	0.186078	0.0011415	0.00137375	0.00264034	0.00761279	0.00417591	0.000426358	0.00411097	0.00424236	0.000313759	0.000347203	0.000243197	0.00126733	0.000410271	0.00126025	0.00133251	0.00167971	0.022362
3 month	4 DM	0.0119722	0.0330126	0.0370355	0.189443	0.00143833	0.0184369	0.0570029	0.012587	0.369842	0.00389668	0.217721	0.00139776	0.0024133	0.00265182	0.0191868	0.0044917	0.000478935	0.00634052	0.00378977	0.000337667	0.000499345	0.000243211	0.000811676	0.000538658	0.00157306	0.00285682	0.00335616	0.0164837
3 month	5 DM	0.0201869	0.0780173	0.0659907	0.181602	0.00108278	0.0219569	0.0563403	0.00904551	0.338752	0.0034565	0.178663	0.00189435	0.00171019	0.00319959	0.0130406	0.00371806	0.000623788	0.00444123	0.00476763	0.000416255	0.00290939	0.00037952	0.00096581	0.000314043	0.0027304	0.00379603	0.00670543	0.012502
3 month	5 DM	0.0217318	0.0762287	0.0659892	0.181405	0.00115756	0.0223719	0.0569369	0.0100726	0.337064	0.00363519	0.17849	0.00166232	0.00161202	0.00305046	0.012694	0.00359479	0.000697016	0.00415501	0.00488323	0.000727114	0.00298518	0.000515632	0.000972984	0.000259992	0.00302302	0.00408435	0.00706953	0.0137078
3 month	5 DM	0.0206614	0.0761096	0.0652169	0.181449	0.00150584	0.0217676	0.0564238	0.00950891	0.33998	0.00362869	0.178628	0.00182214	0.00166985	0.00287305	0.0129797	0.00365643	0.000567965	0.00437651	0.00487068	0.000748597	0.00299177	0.00036125	0.000994266	0.000457896	0.0028378	0.00391193	0.0069037	0.0131376
6 month	1 DM	0.0103645	0.0352543	0.0408495	0.215819	0.00203785	0.0207316	0.0641853	0.0179746	0.383911	0.00445622	0.174044	0.00166188	0.00184713	0.00279089	0.0107283	0.00221881	0.000611945	0.00236746	0.00410604	0.000412226	0.000388131	0.000249122	0.000897643	0.000283933	0.00111068	0.000698299	0.00108643	0.0224308
6 month	1 DM	0.0113319	0.0353655	0.0410526	0.216441	0.00195305	0.0209976	0.0643129	0.0175736	0.382506	0.00451257	0.174167	0.0016986	0.00169029	0.00228279	0.0107622	0.00216196	0.000677952	0.00257739	0.00423999	0.000352129	0.000441647	0.000180118	0.000816531	0.000204752	0.00108118	0.000618436	0.00106008	0.0220862
6 month	1 DM	0.0102011	0.034887	0.0413037	0.216756	0.001971	0.0208312	0.0642784	0.0179082	0.383801	0.00424985	0.173707	0.00161735	0.00175545	0.00284739	0.0106869	0.00221977	0.000790289	0.00240514	0.00404052	0.000354683	0.000348529	0.000229059	0.000892871	0.000252751	0.00102413	0.000639847	0.000988376	0.0221581
6 month	2 DM	0.0163336	0.0482395	0.0572258	0.200936	0.00207125	0.0162917	0.0631781	0.0224697	0.341472	0.00487895	0.189033	0.00201208	0.00193131	0.00315354	0.0122677	0.00288299	0.00126151	0.00415105	0.00439138	0.00090208	0.000502201	0.000478198	0.00101963	0.000540928	0.00159157	0.000784556	0.00128676	0.0273487
6 month	3 DM	0.0190701	0.0811431	0.057041	0.209767	0.0012933	0.0394973	0.041668	0.0186957	0.309854	0.00420655	0.184473	0.0013298	0.00156088	0.00259458	0.00816981	0.00420483	0.000483917	0.00448131	0.00474729	0.000217559	0.000422247	0.000452981	0.00136143	0.000501367	0.00140151	0.0013622	0.00178444	0.0229022
6 month	4 DM	0.0121678	0.0316788	0.0361866	0.19082	0.00160663	0.019254	0.0584498	0.0136074	0.365057	0.00391809	0.215155	0.00148278	0.0025362	0.00287927	0.0209885	0.00469938	0.000609329	0.00654391	0.00443869	0.00031748	0.000529212	0.000375561	0.000998152	0.000643076	0.001909	0.00314751	0.00367672	0.0175255
6 month	5 DM	0.0230222	0.0733618	0.0623296	0.183214	0.00115501	0.0221246	0.0571872	0.00982581	0.336194	0.00391073	0.17826	0.00196217	0.0018187	0.00324163	0.0138122	0.00372302	0.000950045	0.00433168	0.00588298	0.000779228	0.00295549	0.000567386	0.00102997	0.000576853	0.0035609	0.00422295	0.00717843	0.0137365
6 month	5 DM	0.0117793	0.074766	0.0628632	0.185842	0.00117689	0.0237008	0.0581198	0.00957696	0.338933	0.00349488	0.180019	0.00204073	0.00173271	0.00303164	0.0138998	0.00368035	0.000980294	0.0044027	0.00511643	0.000821073	0.00325173	0.000679386	0.00124146	0.000625196	0.00400836	0.00421617	0.0074679	0.0130718
6 month	5 DM	0.0220056	0.074194	0.0620442	0.184142	0.00128982	0.0221031	0.0573261	0.00945951	0.337105	0.00338901	0.179506	0.00184566	0.00150676	0.00296953	0.0137669	0.00394011	0.000718055	0.00447431	0.00501604	0.000501919	0.00342259	0.000500819	0.000895892	0.000331475	0.00327958	0.00426568	0.00768827	0.0128485
9 month	1 DM	0.0106584	0.0384697	0.0420262	0.210252	0.00167306	0.0205853	0.0655895	0.0186562	0.383219	0.00467369	0.174072	0.00176693	0.00176209	0.00236784	0.0103498	0.00212419	0.000652331	0.00263201	0.00424753	0.000376458	0.000530364	0.000339997	0.000917802	0.000286007	0.00102859	0.000743064	0.00127343	0.0233299
9 month	1 DM	0.00996157	0.0372467	0.0413443	0.211032	0.00194902	0.0210433	0.0648992	0.0181358	0.385629	0.00424069	0.173487	0.00190262	0.00194962	0.0031372	0.0104869	0.00219286	0.000640839	0.00274707	0.00429099	0.00042851	0.000395727	0.000202589	0.000852125	0.000173207	0.000899059	0.000732269	0.001128	0.0223765
9 month	1 DM	0.0100028	0.0366514	0.0413726	0.211867	0.00160253	0.0206575	0.0652523	0.0182922	0.384825	0.00522299	0.17504	0.00181292	0.00172311	0.00227947	0.0102569	0.00209904	0.000482152	0.00252601	0.0039352	0.000465672	0.000329978	0.000130675	0.00089723	0.000207102	0.00103833	0.00102979	0.00135977	0.0235151
9 month	2 DM	0.0140676	0.0502602	0.0582979	0.196988	0.00124667	0.015948	0.0639981	0.0221764	0.343962	0.00508341	0.191635	0.002586	0.00185013	0.00239283	0.0112501	0.00232817	0.000770462	0.00470904	0.00401392	0.000903757	0.000388439	0.00041962	0.00133675	0.000574607	0.0018651	0.000947471	0.00133591	0.0272598
9 month	3 DM	0.0177323	0.0838352	0.0564987	0.204294	0.0011171	0.0382623	0.0418231	0.0184927	0.314395	0.00421411	0.185691	0.00106673	0.00152774	0.00258541	0.00832844	0.0043656	0.000867237	0.00423017	0.00483432	0.000285557	0.000385593	0.000590521	0.00122755	0.000568605	0.00156898	0.00121124	0.00159683	0.0227068
9 month	4 DM	0.0112863	0.0332042	0.0367252	0.185569	0.00121498	0.0193242	0.0586471	0.013017	0.368528	0.00378958	0.217628	0.00140055	0.00251774	0.00308478	0.0201886	0.00454742	0.000405521	0.00680862	0.00437615	0.000289583	0.000688193	0.000318472	0.00090466	0.000290632	0.00195988	0.00328531	0.0039735	0.0168065
9 month	5 DM	0.0186723	0.0766832	0.0629535	0.180404	0.00178459	0.0212981	0.057011	0.0098101	0.340555	0.00404143	0.179801	0.00270337	0.00183436	0.00311817	0.0128917	0.00360044	0.000677106	0.00476936	0.00527949	0.000295033	0.00295169	0.000320775	0.00116812	0.000492161	0.00319988	0.00368451	0.0066362	0.0138515
9 month	5 DM	0.0198081	0.0761725	0.0624113	0.179652	0.00136961	0.0220945	0.058126	0.00846969	0.337265	0.00414721	0.179811	0.0030154	0.00169149	0.00319667	0.0129611	0.00321393	0.000711264	0.00533951	0.00534022	0.00108735	0.00343348	0.000546399	0.00107648	0.00106355	0.00371738	0.0042781	0.00771158	0.0126169
9 month	5 DM	0.0197203	0.077115	0.0631809	0.181764	0.0012657	0.0213337	0.0575376	0.009653	0.339123	0.00228083	0.180126	0.00176553	0.00200768	0.00314165	0.0129968	0.00335206	0.000580817	0.00434389	0.00552415	0.000456887	0.00325293	0.000524397	0.00128388	0.000344598	0.00296875	0.00435582	0.00760875	0.0119338
1 year	1 DM	0.00898994	0.0362382	0.0418146	0.214411	0.00189361	0.0202795	0.0633419	0.0175644	0.387184	0.00419475	0.175477	0.00156926	0.00185605	0.00218455	0.010271	0.00233546	0.000670591	0.00242569	0.00370278	0.000365288	0.000352393	0.000136289	0.000798034	0.000270396	0.00110019	0.000573356	0.00092575	0.0217592
1 year	1 DM	0.00962688	0.0363171	0.041645	0.213832	0.00209622	0.020358	0.0630881	0.0172546	0.387559	0.00427306	0.175697	0.00160914	0.00170607	0.0022541	0.0101622	0.00225825	0.00068003	0.00241018	0.00366181	0.000388475	0.00032487	0.00023709	0.000826385	0.000195248	0.000974882	0.00056374	0.00088861	0.0215277
1 year	1 DM	0.00976175	0.0372666	0.0422164	0.211947	0.00204957	0.0206948	0.063571	0.0177871	0.386377	0.00439687	0.174393	0.00161615	0.00171924	0.00216056	0.0104623	0.00248632	0.00071476	0.00253422	0.00375152	0.000468926	0.000416074	0.000187519	0.000948379	0.000176118	0.00129547	0.000601831	0.00101791	0.0221839
1 year	2 DM	0.0128311	0.0505959	0.0593996	0.19691	0.0022156	0.0160588	0.0621846	0.0215571	0.346982	0.00472605	0.191467	0.00208846	0.00180496	0.00230644	0.0114033	0.00299561	0.00122362	0.00401249	0.00393965	0.000857575	0.000492022	0.000413129	0.00101218	0.000355587	0.00136422	0.00080343	0.00129545	0.0262832
1 year	3 DM	0.0172621	0.0851727	0.0575669	0.205855	0.00155745	0.0390028	0.0402639	0.0173078	0.312189	0.00468511	0.187062	0.00125426	0.00151528	0.00256691	0.00783189	0.00414665	0.000408987	0.00408869	0.00441005	0.000343266	0.000432539	0.000395212	0.00135689	0.000502566	0.00140179	0.00142043	0.00185296	0.0219929
1 year	4 DM	0.0108747	0.0331537	0.0373522	0.186521	0.00182456	0.0191155	0.0570787	0.0127308	0.368611	0.00382314	0.218022	0.00150167	0.00257725	0.00266612	0.0205595	0.00479494	0.000557677	0.00653671	0.00410139	0.000372411	0.000545437	0.000482804	0.000949869	0.000470595	0.00165473	0.00312178	0.00366722	0.0165539
1 year	5 DM	0.0183738	0.0787548	0.0649442	0.180135	0.0009737	0.0223151	0.0566505	0.00944431	0.337832	0.00379239	0.178481	0.0020351	0.00169164	0.00303344	0.0137013	0.00400456	0.000941425	0.00441064	0.00496906	0.000512642	0.00325819	0.000379612	0.00118726	0.000456942	0.00326555	0.00445645	0.00771464	0.0132367
1 year	5 DM	0.0177655	0.0780304	0.064831	0.179223	0.0012557	0.0223706	0.0566075	0.00893063	0.339746	0.00352561	0.179178	0.00196917	0.00191005	0.0030998	0.0135692	0.00407604	0.00115173	0.0042852	0.00491283	0.000610042	0.00320302	0.000712791	0.00107633	0.000544044	0.00324996	0.0041655	0.00736852	0.0124562
1 year	5 DM	0.0178368	0.0786978	0.0649072	0.181125	0.000822429	0.0220356	0.0564658	0.00898022	0.3395	0.00331674	0.179152	0.00198184	0.00163199	0.00285493	0.0133617	0.00391987	0.000756761	0.0042823	0.00512247	0.000539811	0.00310925	0.00078447	0.00112821	0.000241407	0.00322249	0.00422296	0.00733221	0.012297
1.5 years	1 DM	0.0058569	0.0355369	0.0415897	0.216383	0.00215517	0.020943	0.0649593	0.0179791	0.386531	0.00422105	0.175283	0.00152278	0.00162248	0.00233185	0.0104731	0.00246918	0.000464658	0.00250038	0.00404662	0.000265319	0.000252255	9.90041e-05	0.000813058	0.000137675	0.00100885	0.000554751	0.000807006	0.0222002
1.5 years	1 DM	0.0055896	0.0346393	0.0409742	0.216773	0.00207806	0.0209292	0.0651223	0.0174275	0.388762	0.00428342	0.175617	0.00142298	0.00176819	0.00228303	0.0103799	0.00216614	0.000603046	0.00246052	0.00372623	0.000250187	0.000258798	0.000104538	0.000746534	8.80419e-05	0.000989032	0.000557895	0.000816693	0.021711
1.5 years	1 DM	0.00555725	0.0355807	0.0416251	0.21666	0.00212356	0.0211355	0.0652077	0.0175757	0.387578	0.00423076	0.175224	0.00145957	0.00149712	0.00223021	0.0104712	0.00224688	0.000600474	0.00255663	0.00388327	0.000181642	0.000157904	9.53394e-05	0.000699722	0.000122907	0.000841384	0.000457518	0.000615422	0.0218065
1.5 years	2 DM	0.00713003	0.0484885	0.0584596	0.202581	0.0023035	0.0163288	0.0645206	0.0219435	0.34823	0.00491101	0.192318	0.00190958	0.00187731	0.0024395	0.0112647	0.00259214	0.000919168	0.00409087	0.00396928	0.000549392	0.000385344	0.000136503	0.000747355	0.000111835	0.00115387	0.000639004	0.00102435	0.0268545
1.5 years	3 DM	0.0114695	0.082078	0.0569682	0.210497	0.00150206	0.0395619	0.0426567	0.0177023	0.314678	0.0046881	0.186478	0.00114171	0.00141524	0.00265746	0.00794017	0.00429546	0.000417059	0.00433557	0.00473589	0.000230051	0.000276324	0.000187689	0.00129054	0.000214007	0.0012354	0.0013472	0.00162352	0.0223903
1.5 years	4 DM	0.00772788	0.0314328	0.036014	0.191404	0.00171242	0.019324	0.0592599	0.0132364	0.369936	0.00358314	0.216023	0.00134235	0.00244478	0.00269976	0.0203823	0.00480804	0.000521126	0.00664913	0.00425908	0.000275071	0.000552418	0.000271376	0.000904647	0.000412989	0.00174342	0.00308029	0.00363271	0.0168195
1.5 years	5 DM	0.0111016	0.0729534	0.0616614	0.187084	0.00141229	0.0222492	0.0582168	0.00935973	0.343923	0.00327105	0.181708	0.00183741	0.00152204	0.00294752	0.0133479	0.00427831	0.000801092	0.00426685	0.00532818	0.000596835	0.00318424	0.00045363	0.0010061	0.000368383	0.00304265	0.00407835	0.00726259	0.0126308
1.5 years	5 DM	0.0093238	0.0727081	0.0625138	0.186527	0.00140611	0.0228897	0.0594188	0.00950443	0.344971	0.00308744	0.181754	0.00193266	0.00156433	0.00295428	0.0133009	0.00380317	0.00089072	0.00429624	0.0050819	0.000484258	0.00290331	0.000329402	0.00103483	0.000302687	0.00285682	0.00416088	0.00706419	0.0125919
1.5 years	5 DM	0.0108791	0.073276	0.0626051	0.186849	0.00135319	0.0223923	0.0593408	0.00928911	0.342428	0.00328347	0.181785	0.00188404	0.00159559	0.00296472	0.013432	0.00386758	0.000835257	0.00434372	0.00513795	0.000584949	0.0029493	0.000314188	0.00105006	0.000338043	0.00301358	0.00420777	0.00715706	0.0125726
2 years	1 DM	0.00839612	0.0341104	0.039143	0.213016	0.00177126	0.0203279	0.0617189	0.016494	0.394836	0.0039068	0.179424	0.00141848	0.00163982	0.00212798	0.0101577	0.00199869	0.000563274	0.00222847	0.00357223	0.000326196	0.000369312	0.0001621	0.000728075	0.000173317	0.000871546	0.000518876	0.000888188	0.0204008
2 years	1 DM	0.00832856	0.0338675	0.0392501	0.215377	0.0019149	0.0203229	0.0631388	0.0163558	0.393117	0.0037851	0.178351	0.00142655	0.00150783	0.00212785	0.010013	0.00188145	0.000510912	0.00217574	0.00347261	0.000264384	0.000379256	0.000124264	0.000714746	0.000172178	0.000905822	0.000515144	0.0008944	0.0201409
2 years	1 DM	0.00805256	0.0340366	0.0390916	0.211505	0.0019518	0.0206401	0.0615723	0.0170516	0.396342	0.00391555	0.178343	0.00147048	0.00163774	0.00223882	0.0103566	0.00201606	0.000553309	0.00234095	0.00364542	0.000315066	0.000343792	0.000134705	0.000797116	0.000182604	0.000948825	0.000517003	0.000860795	0.0209672
2 years	2 DM	0.0113794	0.0503045	0.0574238	0.197023	0.00182075	0.0164099	0.063597	0.0227551	0.350027	0.00469197	0.189952	0.00201238	0.00166783	0.0025329	0.0114738	0.0026156	0.00112105	0.00407378	0.00408335	0.00069599	0.00082895	0.000296404	0.0010257	0.00031301	0.0011447	0.000729186	0.00155814	0.0274471
2 years	3 DM	0.014613	0.0843615	0.056163	0.204468	0.00124135	0.0396995	0.0415723	0.017866	0.317313	0.00443456	0.186341	0.00115626	0.00145059	0.00258696	0.00804477	0.00402963	0.000454702	0.00419192	0.00455958	0.000293821	0.000525694	0.000292134	0.00142871	0.000431865	0.00123186	0.00124839	0.00177409	0.0223005
2 years	4 DM	0.0113818	0.0326315	0.0358812	0.185148	0.00180175	0.0192172	0.0569443	0.0130194	0.373055	0.0036343	0.217263	0.00135177	0.00236188	0.00258053	0.0210153	0.00443651	0.000589088	0.00642854	0.00414338	0.000294553	0.000631936	0.000294111	0.00104674	0.00039619	0.00146944	0.00298208	0.00361402	0.0166537
2 years	5 DM	0.0139187	0.0767693	0.0621697	0.181235	0.0014025	0.0222056	0.0583138	0.00976239	0.345651	0.00319761	0.179913	0.00188092	0.00152372	0.00297793	0.0135381	0.00353601	0.000830843	0.00437531	0.00488431	0.000430463	0.00333485	0.000426835	0.00104024	0.000206974	0.00259844	0.0038765	0.00721136	0.01296
2 years	5 DM	0.0140036	0.0771923	0.062471	0.181191	0.00116527	0.0225041	0.0585327	0.00984616	0.342553	0.00389878	0.179589	0.00205705	0.00157791	0.00298384	0.0137716	0.00359328	0.000844169	0.00435057	0.00513058	0.000462554	0.0032861	0.000396325	0.00119508	0.000369154	0.00305153	0.00398315	0.00726925	0.0137449
2 years	5 DM	0.0180851	0.0770981	0.0636975	0.180507	0.00139386	0.0226806	0.05751	0.00951116	0.340628	0.00356731	0.178878	0.00190511	0.00144019	0.00275004	0.0144002	0.00347201	0.000910517	0.00412479	0.00512058	0.000585256	0.00327725	0.000305794	0.00107805	0.000363768	0.00264565	0.00406461	0.00734186	0.0130785
2.5 years	1 DM	0.00779126	0.0351696	0.0407434	0.220165	0.00194691	0.021282	0.0667985	0.0179408	0.380386	0.00435966	0.173838	0.00167953	0.00172898	0.00239136	0.0103715	0.00224485	0.000662331	0.00256285	0.00407015	0.000449209	0.000356961	0.00014215	0.000926611	0.000324954	0.000948037	0.000719557	0.00107652	0.0223004
2.5 years	1 DM	0.0079801	0.0344078	0.0400355	0.2201	0.00192599	0.0212643	0.0667479	0.0178801	0.382012	0.00400822	0.174347	0.00170266	0.00173495	0.00230937	0.0103105	0.00231023	0.000600136	0.0024805	0.00404903	0.000345349	0.000377514	0.000250198	0.000877965	0.000238625	0.00106609	0.000637014	0.00101453	0.0218883
2.5 years	1 DM	0.00845059	0.0363726	0.0416819	0.218009	0.00158664	0.0217346	0.0682416	0.0186099	0.377849	0.0041815	0.172483	0.00179575	0.00182061	0.00274794	0.0107914	0.00237451	0.00073112	0.0027525	0.00432713	0.000292946	0.000159424	0.000220099	0.000908922	0.000216678	0.0011151	0.000544725	0.000704149	0.0227914
2.5 years	2 DM	0.0111063	0.047556	0.0566045	0.204449	0.00168903	0.0161862	0.0659163	0.0224059	0.343855	0.00464342	0.190948	0.0020525	0.00206714	0.00259377	0.010707	0.00265063	0.00104933	0.00420723	0.00422564	0.00069908	0.00053008	0.000338558	0.00103622	0.00030086	0.00137775	0.000805104	0.00133518	0.0270493
2.5 years	3 DM	0.0152656	0.0795046	0.055361	0.213535	0.00108561	0.0400094	0.0435327	0.0175032	0.312052	0.00421248	0.185773	0.00117842	0.00141453	0.00259607	0.00788789	0.0038799	0.000399074	0.00422849	0.00469867	0.000297204	0.000440059	0.000308856	0.00149838	0.000462964	0.00143387	0.00144057	0.00188063	0.0217157
2.5 years	4 DM	0.00937248	0.0312197	0.035825	0.19307	0.00165469	0.0199269	0.0602899	0.0128692	0.365325	0.00355477	0.215444	0.00147569	0.00264326	0.00267231	0.0206021	0.00462817	0.000472006	0.00679479	0.00435585	0.000345873	0.000603357	0.000332523	0.000995698	0.00052862	0.00177342	0.00322472	0.00382808	0.016424
2.5 years	5 DM	0.0151505	0.0727702	0.0610221	0.188699	0.00103587	0.0222247	0.0605183	0.00923513	0.339412	0.00325066	0.179744	0.00188813	0.00167061	0.00302879	0.0131335	0.00363694	0.000633754	0.00424974	0.00518257	0.00059948	0.00307808	0.00060022	0.00141113	0.000426755	0.00313586	0.00426211	0.00734019	0.0124858
2.5 years	5 DM	0.0157088	0.0719379	0.0608797	0.188042	0.00112481	0.0218278	0.0599914	0.0102566	0.341003	0.00333529	0.179374	0.00206904	0.00170954	0.00307134	0.0130248	0.00354425	0.000706815	0.00412149	0.0051034	0.000545789	0.00303498	0.00062363	0.00116699	0.00034635	0.00297488	0.00447559	0.00751057	0.0135919
2.5 years	5 DM	0.0158082	0.0725158	0.061443	0.188355	0.000998235	0.0219591	0.0596406	0.00926825	0.339614	0.00386641	0.179936	0.00199561	0.0016671	0.00286601	0.0129456	0.00377035	0.000803553	0.00437533	0.00504773	0.000475	0.00325039	0.000407925	0.00115374	0.000372378	0.00317515	0.00429044	0.00754084	0.0131347
3 years	1 DM	0.00775802	0.034677	0.0426038	0.221523	0.00200707	0.0212106	0.0689331	0.0175905	0.37643	0.00459494	0.171697	0.00179881	0.00192044	0.00347601	0.0103358	0.00210168	0.000956523	0.00247629	0.00414747	0.000430178	0.000342961	0.000282951	0.000854451	0.000230198	0.000969812	0.000651492	0.000994454	0.0221855
3 years	1 DM	0.00712542	0.0345661	0.0426166	0.222147	0.00198073	0.0214303	0.0695564	0.0177506	0.376051	0.00433726	0.17174	0.00183599	0.00193841	0.00334349	0.01033	0.00192679	0.0011084	0.00250423	0.00413724	0.000390153	0.000269754	0.000212635	0.000927325	0.000316353	0.000967381	0.000490151	0.000759905	0.0220879
3 years	1 DM	0.00670627	0.0358399	0.0431295	0.221583	0.00183704	0.0211596	0.0697036	0.0174633	0.37503	0.00451017	0.171559	0.00180106	0.0020567	0.00361431	0.0102886	0.00184428	0.00117433	0.00246638	0.00437042	0.000473639	0.000322019	0.000237171	0.000932534	0.000291337	0.000980464	0.000625351	0.00094737	0.0219735
3 years	2 DM	0.00849672	0.0469169	0.0595983	0.208432	0.00197308	0.0164029	0.0697024	0.0214194	0.337734	0.00508998	0.185868	0.00217622	0.00219191	0.00367471	0.0110824	0.00232775	0.00195433	0.00450251	0.00499935	0.00100575	0.000621048	0.000311297	0.000984474	0.000399233	0.00119604	0.000939639	0.00156069	0.0265094
3 years	3 DM	0.0138379	0.0797789	0.0578994	0.214007	0.00147604	0.0395786	0.0461117	0.01745	0.308022	0.00448352	0.181408	0.00140317	0.00180693	0.00338865	0.00813023	0.00382465	0.00103995	0.0045106	0.00522396	0.000595779	0.000478861	0.000324966	0.00146792	0.000484392	0.00131189	0.00195582	0.00243468	0.0219335
3 years	4 DM	0.00885415	0.0309914	0.0376506	0.197355	0.00144769	0.0198055	0.0635032	0.0128548	0.359513	0.00394728	0.212219	0.00163597	0.00277239	0.00344892	0.0205685	0.00402675	0.000746148	0.00667	0.00458995	0.000524781	0.000517158	0.000257794	0.00094363	0.00040879	0.00163422	0.0031136	0.00363075	0.0168021
3 years	5 DM	0.00602387	0.0708432	0.0642469	0.19298	0.00123635	0.0224759	0.0636693	0.00981914	0.334554	0.00396655	0.17686	0.00194188	0.00182922	0.00489023	0.0135088	0.0041047	0.00141725	0.00471918	0.00653643	0.000860396	0.00353187	0.000483487	0.0013461	0.000466147	0.00309139	0.00459776	0.00812963	0.0137857
3 years	5 DM	0.0197936	0.0779038	0.0628339	0.189402	0.00107879	0.0218016	0.0624953	0.00863903	0.328891	0.00366503	0.174046	0.00192711	0.00156555	0.00459746	0.0128879	0.00405748	0.00143894	0.00401193	0.00562952	0.000853078	0.00320951	0.000384001	0.00126261	0.000471664	0.00290847	0.00424404	0.00745355	0.0123041
3 years	5 DM	0.0185317	0.0707854	0.0631789	0.192768	0.00111853	0.0219504	0.063404	0.00874205	0.330098	0.00381106	0.174751	0.00224206	0.00184865	0.00454734	0.0131559	0.00345257	0.00130695	0.00441535	0.00568932	0.00102307	0.00325685	0.000498041	0.0015573	0.000767413	0.00292392	0.0041759	0.00743275	0.0125531

## Sheet: Interlab Validation
Interlab Validaiton
ID	Lab	C10:0	C12:0	C14:0	C16:0	C16:1n7t	C16:1n7	C18:0	C18:1t	C18:1n9	C18:2n6t	C18:2n6	C20:0	C18:3n6	C20:1n9	C18:3n3	C20:2n6	C22:0	C20:3n6	C20:4n6	C24:0	C20:5n3	C24:1n9	C22:4n6	C22:5n6	C22:5n3	C22:6n3	EPA + DHA	TFI
OQ-1	OQ_US	0.00830141	0.0340417	0.0418025	0.219664	0.00150355	0.0202554	0.0656614	0.0184742	0.384445	0.00371565	0.173429	0.00161219	0.00176538	0.00234425	0.0103614	0.00216156	0.000578127	0.00242487	0.00385733	0.000367573	0.000324107	0.000193636	0.000773614	0.000401618	0.00097735	0.000563783	0.000887891	0.0221899
OQ-2	OQ_US	0.0115983	0.0455532	0.0582382	0.204531	0.0015421	0.0155003	0.0657747	0.0224431	0.346954	0.00410012	0.189972	0.00200502	0.00181768	0.00247401	0.0113215	0.00244595	0.00103021	0.00388385	0.00391035	0.000718753	0.000505663	0.00026166	0.000889932	0.000599019	0.00122142	0.00070802	0.00121368	0.0265433
OQ-3	OQ_US	0.0145993	0.0772458	0.0567997	0.210541	0.00103209	0.038758	0.0489379	0.0182466	0.313181	0.00401956	0.184398	0.00126049	0.0015136	0.00266265	0.00792262	0.00410011	0.000465959	0.00416362	0.004436	0.000305613	0.000382226	0.00030929	0.0013288	0.000633383	0.00122175	0.00153541	0.00191764	0.0222661
OQ-4	OQ_US	0.00956233	0.0304864	0.0370519	0.193667	0.0013131	0.0189048	0.061512	0.0135539	0.365602	0.00335792	0.214167	0.00146834	0.00256869	0.0027048	0.020802	0.00465487	0.000547692	0.00659767	0.00407072	0.000371567	0.000527491	0.000312143	0.00089008	0.000658353	0.00162389	0.00302293	0.00355043	0.0169119
OQ-5	OQ_US	0.0174875	0.070126	0.0633646	0.186671	0.00117181	0.0217791	0.0589179	0.00818208	0.344392	0.00280409	0.17796	0.00205143	0.00175581	0.00317422	0.013512	0.00363203	0.00104055	0.00437047	0.00483712	0.000617242	0.00304279	0.000365441	0.00114523	0.000774897	0.00269653	0.00412838	0.00717117	0.0109862
OQA-1	OQ_Asia	0.0124393	0.036065	0.0431909	0.225143	0.00506739	0.0214648	0.0741082	0.0165372	0.390774	0.00433416	0.184619	0.00176584	0.00203867	0.00346048	0.0118097	0.00253874	0.000924377	0.00309535	0.00478094	0.000414419	0.000584959	0.000178446	0.000908652	0.000312751	0.00122512	0.000723346	0.00130831	0.0208713
OQA-2	OQ_Asia	0.0167562	0.0478029	0.060275	0.215909	0.00528149	0.0165376	0.0728069	0.0192643	0.360205	0.0045138	0.20503	0.0021158	0.00213205	0.00363159	0.0128179	0.00312655	0.00121594	0.00457791	0.0048574	0.000777428	0.000595537	0.000352358	0.000969662	0.000532064	0.00155288	0.000921681	0.00151722	0.0237781
OQA-3	OQ_Asia	0.0222751	0.0846259	0.0620622	0.233076	0.00344742	0.0423662	0.051045	0.0148692	0.342305	0.00432404	0.205866	0.00140837	0.00190022	0.00334868	0.00932926	0.00520491	0.000615384	0.00509219	0.00568415	0.000456301	0.000471899	0.00149129	0.00150982	0.000706444	0.00177407	0.00164512	0.00211701	0.0191932
OQA-4	OQ_Asia	0.0137271	0.0326101	0.0397004	0.205158	0.00546095	0.0197044	0.0682847	0.0106231	0.367937	0.00357163	0.221396	0.00156685	0.00288712	0.00354089	0.0228462	0.00555501	0.000708882	0.00742871	0.00486596	0.000441562	0.00080245	0.000551655	0.000946648	0.000699686	0.00194875	0.00337427	0.00417672	0.0141947
OQA-5	OQ_Asia	0.0249012	0.0749538	0.0665527	0.203001	0.00544223	0.0230013	0.0675599	0.00746227	0.36819	0.00331398	0.198504	0.00207629	0.00198212	0.00378945	0.0151157	0.00493	0.00119187	0.00485504	0.00600858	0.00074318	0.00381139	0.00128802	0.00120138	0.000707674	0.00441661	0.00485545	0.00866683	0.0107763
Avg-1	Average	0.0103703	0.0350533	0.0424967	0.222403	0.00328547	0.0208601	0.0698848	0.0175057	0.387609	0.0040249	0.179024	0.00168902	0.00190202	0.00290236	0.0110856	0.00235015	0.000751252	0.00276011	0.00431913	0.000390996	0.000454533	0.000186041	0.000841133	0.000357185	0.00110124	0.000643565	0.0010981	0.0215306
Avg-2	Average	0.0141773	0.046678	0.0592566	0.21022	0.00341179	0.016019	0.0692908	0.0208537	0.353579	0.00430696	0.197501	0.00206041	0.00197487	0.0030528	0.0120697	0.00278625	0.00112308	0.00423088	0.00438388	0.000748091	0.0005506	0.000307009	0.000929797	0.000565541	0.00138715	0.000814851	0.00136545	0.0251607
Avg-3	Average	0.0184372	0.0809359	0.059431	0.221809	0.00223976	0.0405621	0.0499914	0.0165579	0.327743	0.0041718	0.195132	0.00133443	0.00170691	0.00300566	0.00862594	0.00465251	0.000540672	0.00462791	0.00506007	0.000380957	0.000427063	0.000900289	0.00141931	0.000669913	0.00149791	0.00159026	0.00201733	0.0207297
Avg-4	Average	0.0116447	0.0315483	0.0383762	0.199412	0.00338703	0.0193046	0.0648984	0.0120885	0.366769	0.00346478	0.217781	0.0015176	0.0027279	0.00312284	0.0218241	0.00510494	0.000628287	0.00701319	0.00446834	0.000406565	0.000664971	0.000431899	0.000918364	0.000679019	0.00178632	0.0031986	0.00386357	0.0155533
Avg-5	Average	0.0211943	0.0725399	0.0649586	0.194836	0.00330702	0.0223902	0.0632389	0.00782218	0.356291	0.00305904	0.188232	0.00206386	0.00186897	0.00348184	0.0143139	0.00428102	0.00111621	0.00461275	0.00542285	0.000680211	0.00342709	0.000826729	0.0011733	0.000741285	0.00355657	0.00449191	0.007919	0.0108812
